# Supplementary material for: Prehospital clinical practice guidelines for unintentional injuries: a scoping review and prioritisation process
Source: BMC Emerg Med. 2023 Mar 14;23:27. doi: 10.1186/s12873-023-00794-x (PMC10010958; doi:10.1186/s12873-023-00794-x)
Supplement: Supplementary file 2 — Additional file 2: Appendix A. List of documents at full-text screening stage [file 12873_2023_794_MOESM2_ESM.xlsx]

## Sheet: Fullscreen
GL Num	Article ID	Authors	Year	Docment Title	Journal	Volume	Issue	Pages	Abstract		Decision	Reason for Exclusion	Specify 'other' reason	Concensus
	16	Berg, MDS, Stephen M.; Chameides, Leon; Terry, Mark; Donoghue, Aaron; Hickey, Robert W.; Berg, Robert A.; Sutton, Robert M.; Hazinski, Mary Fran; American Heart, Association	2010	Pediatric basic life support: 2010 American Heart Association Guidelines for Cardiopulmonary Resuscitation and Emergency Cardiovascular Care	Pediatrics	126	5	e1345-60			Exclude		Update version exist	Yes
	26	Chiu, W-TL, Kuo-Hsing; Shigemori, Minoru; Cho, Kyoung-Suok; Jiang, Ji-Yao; Lin, Jia-Wei	2010	Novel consensus of management guidelines for severe traumatic brain injury in Asia	Journal of neurotrauma	27	4	775-6			Exclude	Other	Letter to the Editor	Yes
	28	Coats, TJ	2010	A revised Utstein Template for trauma	Emergency medicine journal : EMJ	27	5	339			Exclude	Other	Commentary	Yes
	32	Cuttle, LK, R. M.	2010	First aid treatment of burn injuries	Wound Practice & Research	18	1	44360			Exclude	Other	Literature review	Yes
	37	Deakin, CDM, L. J.; Morley, P. T.; Callaway, C. W.; Kerber, R. E.; Kronick, S. L.; Lavonas, E. J.; Link, M. S.; Neumar, R. W.; Otto, C. W.; Parr, M.; Shuster, M.; Sunde, K.; Peberdy, M. A.; Tang, W.; Vanden Hoek, T. L.; Böttiger, B. W.; Drajer, S.; Lim, S. H.; Nolan, J. P.	2010	Part 8: Advanced life support: 2010 International consensus on cardiopulmonary resuscitation and emergency cardiovascular care science with treatment recommendations	Resuscitation	81	1 SUPPL.1	e93-e174			Exclude	Expert opinion/consensus/position statement only	Consensus statements	Yes
	40	Dewall, J	2010	The ABCs of TBI. Evidence-based guidelines for adult traumatic brain injury care	JEMS : a journal of emergency medical services	35	4	54-63	The images of Olympic athlete Nodar Kumaritasvili flying off his luge and contacting a fixed steel beam at the recent Winter Olympics in Vancouver, British Columbia, were shocking. But the resultant injuries and death of the young athlete were not surprising to EMS personnel who witnessed the incident, because training and experience with similar mechanisms of injury intuitively teach us that the…		Exclude	Other	Literature review	Yes
	68	Jensen, AGC, T.; Hagemo, J. S.; Hreinsson, K.; Lund, V.; Nordmark, J.; Clinical Practice Committee of the Scandinavian Society of, Anaesthesiology; Intensive Care, Medicine	2010	Scandinavian clinical practice guidelines on general anaesthesia for emergency situations	Acta anaesthesiologica Scandinavica	54	8	922-50	Emergency patients need special considerations and the number and severity of complications from general anaesthesia can be higher than during scheduled procedures. Guidelines are therefore needed. The Clinical Practice Committee of the Scandinavian Society of Anaesthesiology and Intensive Care Medicine appointed a working group to develop guidelines based on literature searches to assess evidenc…		Exclude	In-hospital/clinic procedure	In-hospital guideline
	75	Koster, RWS, M. R.; Botha, M.; Cave, D. M.; Cudnik, M. T.; Handley, A. J.; Hatanaka, T.; Hazinski, M. F.; Jacobs, I.; Monsieurs, K.; Morley, P. T.; Nolan, J. P.; Travers, A. H.	2010	Part 5: Adult basic life support: 2010 International consensus on cardiopulmonary resuscitation and emergency cardiovascular care science with treatment recommendations	Resuscitation	81	1 SUPPL.1	e48-e70			Exclude	Expert opinion/consensus/position statement only	Consensus statements	Yes
	97	Nolan, JPH, M. F.; Billi, J. E.; Boettiger, B. W.; Bossaert, L.; de Caen, A. R.; Deakin, C. D.; Drajer, S.; Eigel, B.; Hickey, R. W.; Jacobs, I.; Kleinman, M. E.; Kloeck, W.; Koster, R. W.; Lim, S. W.; Mancini, M. E.; Montgomery, W. H.; Morley, P. T.; Morrison, L. J.; Nadkarni, V. M.; O'Connor, R. E.; Okada, K.; Perlman, J. M.; Sayre, M. R.; Shuster, M.; Soar, J.; Sunde, K.; Travers, A. H.; Wylli…	2010	Part 1: Executive summary: 2010 International consensus on cardiopulmonary resuscitation and emergency cardiovascular care science with treatment recommendations	Resuscitation	81	1 SUPPL.1	e1-e25			Exclude	Expert opinion/consensus/position statement only	Executive summary of internation consensus statements	Yes
	124	Sunde, KJ, I.; Deakin, C. D.; Hazinski, M. F.; Kerber, R. E.; Koster, R. W.; Morrison, L. J.; Nolan, J. P.; Sayre, M. R.	2010	Part 6: Defibrillation: 2010 International consensus on cardiopulmonary resuscitation and emergency cardiovascular care science with treatment recommendations	Resuscitation	81	1 SUPPL.1	e71-e85			Exclude	Expert opinion/consensus/position statement only	Consensus statements	Yes
	162	Australian Resuscitation, CNZR, Council	2011	Post-resuscitation therapy in adult advanced life support. ARC and NZRC guideline 2010	EMA - Emergency Medicine Australasia	23	3	292-296			Exclude	In-hospital/clinic procedure	In-hospital guideline	Yes
	170	Berben, SAAK, Hennie H. L. M.; van Grunsven, Pierre M.; Mintjes-de Groot, Joke A. J.; van Dongen, Robert T. M.; Schoonhoven, Lisette	2011	[Guideline 'Pain management for trauma patients in the chain of emergency care']	Richtlijn 'Pijnbehandeling bij traumapatienten in de spoedzorgketen'.	155	18	A3100	Pain management for trauma patients is a neglected aspect in the chain of emergency care in general practices, ambulance services, mobile trauma teams and in hospital emergency departments. The aim of the guideline 'Pain management for trauma patients in the chain of emergency care' is to provide pain management recommendations for trauma patients in the chain of emergency care and thereby improv…		Exclude	Summary/review without recommendations	Summary of recommendation	Yes
	173	Bernhard, MM, G.; Kanz, K. G.; Waydhas, C.; Fischbacher, M.; Fischer, M.; Bottiger, B. W.	2011	[Emergency anesthesia, airway management and ventilation in major trauma. Background and key messages of the interdisciplinary S3 guidelines for major trauma patients]	Notfallnarkose, Atemwegsmanagement und Beatmung beim Polytrauma. Hintergrund und Kernaussagen der interdisziplinaren S3-Leitlinie Polytrauma.	60	11	1027-40	Patients with multiple trauma presenting with apnea or a gasping breathing pattern (respiratory rate <6/min) require prehospital endotracheal intubation (ETI) and ventilation. Additional indications are hypoxia (S(p)O(2)<90% despite oxygen insufflation and after exclusion of tension pneumothorax), severe traumatic brain injury [Glasgow Coma Scale (GCS)<9], trauma-associated hemodynamic instabilit…		Exclude	Summary/review without recommendations	Descrption of recommendations	Yes
	186	Cancio, LCC, K. K.	2011	The role of normoventilation in improving traumatic brain injury outcomes	U.S. Army Medical Department journal			49-54			Exclude	Summary/review without recommendations	Literature review	Yes
	213	Grottke, OS, D. R.; Rossaint, R.	2011	[Treatment of massive bleeding: summary of the updated European guidelines]	Behandlung von polytraumatisierten Patienten : Zusammenfassung der aktualisierten europaischen Leitlinien.	60	6	546-54	Despite improved strategies in the treatment of polytraumatized patients the mortality rate of severely injured patients remains high. Thus, worldwide 5 million patients die due to trauma or trauma-related complications each year. As the majority of early trauma-related deaths are attributed to or caused by exsanguination the prevention and treatment of coagulopathy is of paramount significance. …		Exclude	In-hospital/clinic procedure	In-hospital guideline	Yes
	214	Gunja, NG, Andis	2011	Management of cardiac arrest following poisoning	Emergency medicine Australasia : EMA	23	1	16-22	Toxic cardiac arrest is an uncommon manifestation of poisoning. Patients might benefit from resuscitative measures that are over and above those recommended in standard ACLS resuscitation guidelines. Extraordinary resuscitative measures might include the use of toxin-specific antidotes, prolonged CPR and/or other measures to bypass the poisoned myocardium (such as extra-corporeal membrane oxygena…		Exclude	Focus on specialists/ED	Report	Yes
	222	Howard, PKS, Susan E.	2011	Diagnosing and Treating Mild Traumatic Brain Injury in Children	Advanced Emergency Nursing Journal	33	4	274-278			Exclude	Summary/review without recommendations	Literature review	Yes
	228	Jacobsen, RCM, Michael G.	2011	The Use of Epinephrine for Out-of-Hospital Treatment of Anaphylaxis: Resource Document for the National Association of EMS Physicians Position Statement	Prehospital Emergency Care	15	4	570-576	Anaphylaxis is a potentially life-threatening condition that requires both prompt recognition and treatment with epinephrine. All levels of emergency medical services (EMS) providers, with appropriate physician oversight, should be able to carry and properly administer epinephrine safely when caring for patients with anaphylaxis. EMS systems and EMS medical directors should develop a mechanism to…		Exclude	Other	Resource document	Yes
	233	Kolacinski, ZB, Piotr; Lukasik-Glebocka, Magdalena; Sein Anand, Jacek; Polish Medical Society, Clinical Toxicology Section	2011	[Management of acute cyanide poisoning--Polish Medical Society, Section of Clinical Toxicology position statement]	Postepowanie w ostrych zatruciach cyjankami - stanowisko Sekcji Toksykologii Klinicznej Polskiego Towarzystwa Lekarskiego.	68	8	459-62	Paper presents Polish Medical Society, Section of Clinical Toxicology position statement on the prehospital and hospital management of cyanide poisoning.		Exclude	Expert opinion/consensus/position statement only	Position statement	Yes
	248	Mistovich, JJL, D.; Werman, H. A.	2011	Transition series: Topic for the EMT. Part 1: Assessment of the trauma patient	EMS world	40	2	55-60			Exclude	Other	Educational training	Yes
	257	National Association of, EMSP	2011	The use of epinephrine for out-of-hospital treatment of anaphylaxis	Prehospital emergency care : official journal of the National Association of EMS Physicians and the National Association of State EMS Directors	15	4	544	The National Association of EMS Physicians (NAEMSP) believes that all levels of emergency medical services (EMS) providers should be allowed to carry and administer epinephrine for the treatment of anaphylaxis. This document is the official position of the NAEMSP.		Exclude	Expert opinion/consensus/position statement only	Position statement	Yes
	265	Pickering, AH, S.; Fitzgerald, P.; Pandor, A.; Goodacre, S.; Pickering, Alastair; Harnan, Susan; Fitzgerald, Patrick; Pandor, Abdullah; Goodacre, Steve	2011	Clinical decision rules for children with minor head injury: a systematic review	Archives of Disease in Childhood	96	5	414-421	Introduction: Clinical decision rules aid clinicians with the management of head injured patients. This study aimed to identify clinical decision rules for children with minor head injury and compare their diagnostic accuracy for detection of intracranial injury (ICI) and injury requiring neurosurgical intervention (NSI).Methods: Relevant studies were identified by an electronic search of key dat…		Exclude	Summary/review without recommendations		Yes
	278	Schneller, L-E	2011	Chest drains	Pacesetters	8	1	22-24			Exclude	Summary/review without recommendations		Yes
	280	Singapore, Moh	2011	Management of Poisoning MOH Clinical Practice Guidelines							Include			Yes
	290	Targosz, DS, Beata; Hydzik, Piotr; Kuciel, Michal; Gomolka, Ewa	2011	[Clinical practice guidelines in dextromethorphan poisoning pre-hospital management]	Wytyczne postepowania w przypadku zatrucia dekstrometorfanem - postepowanie przedszpitalne.	68	8	466-7	Guideline for out - of Hospital triage and initial management of patients with suspected ingestion of dextromethorphan is presented in the study. The guideline was created by the American Association of Control Centers to assist poison center personnel while dealing with poison information service.		Exclude	Other	Literature review	Yes
	320	Barbosa, RRJ, R.; Watters, J. M.; Knight, J. C.; Kerwin, A. J.; Winston, E. S.; Barraco, R. D.; Tucker, B.; Bardes, J. M.; Rowell, S. E.; Barbosa, Ronald R.; Jawa, Randeep; Watters, Jennifer M.; Knight, Jennifer C.; Kerwin, Andrew J.; Winston, Eleanor S.; Barraco, Robert D.; Tucker, Brian; Bardes, James M.; Rowell, Susan E.	2012	Evaluation and management of mild traumatic brain injury: an Eastern Association for the Surgery of Trauma practice management guideline	Journal of Trauma & Acute Care Surgery			S307-14	Background: An estimated 1.1 million people sustain a mild traumatic brain injury (MTBI) annually in the United States. The natural history of MTBI remains poorly characterized, and its optimal clinical management is unclear. The Eastern Association for the Surgery of Trauma had previously published a set of practice management guidelines for MTBI in 2001. The purpose of this review was to update…		Exclude	In-hospital/clinic procedure	In-hospital guideline	Yes
	334	Burda, PK, Zbigniew; Lukasik-Glebocka, Magdalena; Sein Anand, Jacek; Polish Medical Society, Section of Clinical Toxicology	2012	[Management of acute carbon monoxide poisoning--Polish Medical Society, Section of Clinical Toxicology position statement]	Postepowanie w ostrych zatruciach tlenkiem wegla--stanowisko Sekcji Toksykologii Klinicznej Polskiego Towarzystwa Lekarskiego.	69	8	463-5	Paper presents Polish Medical Society, Section of Clinical Toxicology position statement on the prehospital and hospital management of carbon monoxide poisoning.		Exclude	Expert opinion/consensus/position statement only	Position statement	Yes
	335	Burlew, CCM, Ernest E.; Moore, Frederick A.; Coimbra, Raul; McIntyre, Robert C., Jr.; Davis, James W.; Sperry, Jason; Biffl, Walter L.	2012	Western Trauma Association critical decisions in trauma: resuscitative thoracotomy	The journal of trauma and acute care surgery	73	6	1359-63	BACKGROUND: In the past three decades, there has been a significant clinical shift in the performance of resuscitative thoracotomy (RT), from a nearly obligatory procedure before declaring any trauma patient deceased to a more selective application of RT. We have sought to formulate an evidence-based guideline for the current indications for RT after injury in the patient., METHODS: The Western T…		Exclude	Management algorithm	Algorithm	Yes
	341	Chakraverty, SF, K.; Kessel, D.; McPherson, S.; Nicholson, T.; Ray Jr, C. E.; Robertson, I.; Van Delden, O. M.	2012	CIRSE guidelines: Quality improvement guidelines for endovascular treatment of traumatic hemorrhage	CardioVascular and Interventional Radiology	35	3	472-482			Exclude	Summary/review without recommendations		Yes
	356	deJager, JJ, Peggy	2012	Mild therapeutic hypothermia	Journal of the New York State Nurses Association	43	1	25-25			Exclude	Expert opinion/consensus/position statement only	Commentary	Yes
	386	Hankins, D	2012	Field Trauma Triage Guide Revised	Air Medical Journal	31	3	110-111			Exclude	Summary/review without recommendations	Literature review	Yes
	403	Kim, LKM, H. C.; Holland, A. J.	2012	Medical management of paediatric burn injuries: Best practice	Journal of Paediatrics & Child Health	48	4	290-295			Exclude	Summary/review without recommendations	Literature review	Yes
	421	Mitchell, SJB, M. H.; Bird, N.; Doolette, D. J.; Hobbs, G. W.; Kay, E.; Moon, R. E.; Neuman, T. S.; Vann, R. D.; Walker, R.; Wyatt, H. A.	2012	Recommendations for rescue of a submerged unresponsive compressed-gas diver	Undersea and Hyperbaric Medicine	39	6	1099-1108	The Diving Committee of the Undersea and Hyperbaric Medical Society has reviewed available evidence in relation to the medical aspects of rescuing a submerged unresponsive compressed-gas diver. The rescue process has been subdivided into three phases, and relevant questions have been addressed as follows. Phase 1, preparation for ascent: If the regulator is out of the mouth, should it be replaced…		Exclude	Summary/review without recommendations	Sammary	Yes
	424	Moore, K	2012	Evidence-based practice guidelines for trauma care	Journal of emergency nursing	38	4	401-2			Exclude	Summary/review without recommendations	Comment	Yes
	430	National Association of, EMSPACoSCo, Trauma	2012	Termination of resuscitation for adult traumatic cardiopulmonary arrest	Prehospital emergency care : official journal of the National Association of EMS Physicians and the National Association of State EMS Directors	16	4	571	The National Association of EMS Physicians (NAEMSP) and the American College of Surgeons Committee on Trauma (ACS-COT) believe that emergency medical services (EMS) systems should have protocols that allow EMS providers to terminate resuscitative efforts for certain adult patients in traumatic cardiopulmonary arrest. This document is the official position of the NAEMSP and ACS-COT.		Exclude	Expert opinion/consensus/position statement only	Position statement	Yes
	441	Olchin, LK, Adrian	2012	Nurses as first responders in a mass casualty: are you prepared?	Journal of trauma nursing : the official journal of the Society of Trauma Nurses	19	2	122-9	A mass casualty event is a situation in which the need for medical care and resources, including personnel, exceeds that which is available. As the largest component of the health care workforce, nurses represent a significant resource that can be called on to act as first responders during a mass casualty. However, current education and national guidelines fail to provide specific instruction on…		Exclude	Summary/review without recommendations	Literature review	Yes
	451	Puidupin, AW, E.; groupe d'experts Sfar, Sfmu	2012	[Sedation and analgesia in emergency structure. Which sedation and/or analgesia for multiple victims?]	Sedation et analgesie en structure d'urgence. Quelles sont les modalites de sedation et/ou d'analgesie en presence d'un afflux de victimes ?	31	4	353-8			Exclude	Other	Literature review	Yes
	452	Puidupin, AW, E.; groupe d'experts Sfar, Sfmu	2012	[Sedation and analgesia in emergency structure. Which sedation and/or analgesia for the entrapped patient?]	Sedation et analgesie en structure d'urgence. Quelles sont les modalites de realisation d'une sedation et/ou d'une analgesie chez le patient incarcere ?	31	4	347-52			Exclude	Other	Commentary	Yes
	462	Sefrin, P	2012	Prehospital therapy in patients with major trauma based on German guidelines (AWMF)	Notarzt	28	2	66-70			Exclude	Summary/review without recommendations	Literature review	Yes
	467	Simons, FErA, Ledit R. F.; Bilò, M. Beatrice; Dimov, Vesselin; Ebisawa, Motohiro; El-Gamal, Yehia M.; Ledford, Dennis K.; Lockey, Richard F.; Ring, Johannes; Sanchez-Borges, Mario; Senna, Gian Enrico; Sheikh, Aziz; Thong, Bernard; Worm, Margitta; Ardusso, Ledit R. F.; Thong, Bernard Y.	2012	2012 Update: World Allergy Organization Guidelines for the assessment and management of anaphylaxis	Current Opinion in Allergy & Clinical Immunology	12	4	389-399	Purpose Of Review: The World Allergy Organization (WAO) Guidelines for the assessment and management of anaphylaxis published in early 2011 provide a global perspective on patient risk factors, triggers, clinical diagnosis, treatment, and prevention of anaphylaxis. In this 2012 Update, subsequently published, clinically relevant research in these areas is reviewed.Recent Findings: Patient risk fa…		Exclude	Summary/review without recommendations	Literature review	Yes
	499	Ahoniemi, ES, Sarianna; Malmivaara, Antti; Pohjolainen, Timo; Baer, Gerhard; Dahlberg, Antti; Hellstrom, Pekka; Kankare, Jyrki; Ronkainen, Antti; Ylinen, Aarne; Suomalaisen Laakariseuran Duodecimin ja Societas Medicinae Physicalis et Rehabilitationis Fenniae ry:n asettama, tyoryhma	2013	[Update on current care guidelines: spinal cord injury]	Selkaydinvamma.	129	3	262-3	Traumatic spinal cord injury is most common among men between 16 and 30 years. Prevention should be targeted both on traffic safety and individual behaviour Key issues in patient care are safe transfer from the place of injury to a hospital, diagnostic imaging (primarily CT, MRI if needed) and assessment of neurological injury by AIS-questionnaire, early surgical decompression and stabilisation f…		Exclude	Other	Literature review	Yes
	502	Anonymous	2013	EMS spinal precautions and the use of the long backboard	Prehospital emergency care : official journal of the National Association of EMS Physicians and the National Association of State EMS Directors	17	3	392-3	This is the official position of the National Association of EMS Physicians and the American College of Surgeons Committee on Trauma regarding emergency medical services spinal precautions and the use of the long backboard.		Exclude	Expert opinion/consensus/position statement only	Position statement	Yes
	521	Brindle, CT	2013	How to... Ten top questions and answers on the use of dressings for pressure ulcer prevention	Wounds International	4	4	16-21			Exclude	Expert opinion/consensus/position statement only	Expert opinion	Yes
	530	Cagetti, MGF, A.; Iannetti, G.; Gherlone, E.; Mazza, C.; Majorana, A.; Marcoli, P. A.; Montagna, M. T.; Munizzi, M. R.; Nardone, M.; Pinchi, V.; Pizzi, S.; Polimeni, A.; Zampogna, S.; Strohmenger, L.; De Filippo, S.; De Giglio, O.; Mastroberardino, S.; Aloe, M.; Quaranta, A.; Talarico, V.; Italian Ministry of, Health	2013	National guidelines for the prevention and clinical management of dental trauma in individuals during their developmental age	Annali di igiene : medicina preventiva e di comunita	25	6	459-84			Exclude	Other	Updated version exist	Yes
	533	Chakravarthy, BM, Christopher Eric; Lotfipour, Shahram	2013	Guidelines for Field Triage of Injuried Patients	Western Journal of Emergency Medicine: Integrating Emergency Care with Population Health	14	1	69-76	The Centers for Disease Control and Prevention (CDC) has published significant data and trends related to the national public health burden associated with trauma and injury. In the United States (U.S.), injury is the leading cause of death for persons aged 1-44 years. In 2008, approximately 30 million injuries resulted in an emergency department (ED) evaluation; 5.4 million (18%) of these patien…		Exclude	Other	Duplicate	Yes
	544	Dickinson, ET	2013	Point-of-Care Hemorrhage Control	JEMS: Journal of Emergency Medical Services			44418			Exclude	Expert opinion/consensus/position statement only	Expert opinion	Yes
	546	Doucet, JB, Eileen; Sanddal, Nels; Fallat, Mary; Bromberg, William; Gestring, Mark; Emergency Medical System Subcommittee, Committee on Trauma American College of Surgeons	2013	Appropriate use of helicopter emergency medical services for transport of trauma patients: guidelines from the Emergency Medical System Subcommittee, Committee on Trauma, American College of Surgeons	The journal of trauma and acute care surgery	75	4	734-41			Exclude	Summary/review without recommendations	Literature review	Yes
	558	Glassberg, EN, R.; Rasmussen, T. E.; Abramovich, A.; Erlich, T.; Blackbourne, L. H.; Kreiss, Y.	2013	Point-of-injury use of reconstituted freeze dried plasma as a resuscitative fluid: A special report for prehospital trauma care	Journal of Trauma and Acute Care Surgery	75	2 SUPPL. 2	S111-S114			Exclude	Other	Report	Yes
	561	Goutos, IT, Michael	2013	Early management of paediatric burn injuries	Paediatrics & Child Health	23	9	391-396			Exclude	Expert opinion/consensus/position statement only	Expert opinion	Yes
	578	Hunsaker, SH, D.	2013	Intraosseous vascular access for alert patients	American Journal of Nursing	113	11	34-39	OVERVIEW: Nurses are often faced with the challenge of starting an IV line in a patient who is dehydrated, has suffered trauma, or is in shock. Even the efforts of the most skilled clinician may fail, while valuable time is lost. Intraosseous access is a rapid, safe, and effective route for delivering fluids and medications, and is recommended by numerous professional and specialty organizations …		Exclude	Not source document	Literature review	Yes
	597	Lockey, DJL, Richard M.; Davies, Gareth E.	2013	Development of a simple algorithm to guide the effective management of traumatic cardiac arrest	Resuscitation	84	6	738-42	BACKGROUND: Major trauma is the leading worldwide cause of death in young adults. The mortality from traumatic cardiac arrest remains high but survival with good neurological outcome from cardiopulmonary arrest following major trauma has been regularly reported. Rapid, effective intervention is required to address potential reversible causes of traumatic cardiac arrest if the victim is to survive…		Exclude	Management algorithm	Algorithm	Yes
	604	McCrory, PM, Willem; Aubry, Mark; Cantu, Bob; Drovak, Jiri; Echemendia, Ruben J.; Engebretsen, Lars; Johnston, Karen; Kutcher, Jeffrey S.; Raftery, Martin; Sills, Allen; Benson, Brian W.; Davis, Gavin A.; Ellenbogen, Richard G.; GuslÃ¡ewicz, Kevin M.; Herring, Stanley A.; Iverson, Grant; Jordan, Barry D.; Kissick, James; McCrea, Michael	2013	Consensus Statement on Concussion in Sport-the 4th International Conference on Concussion in Sport Held in Zurich, November 2012	Clinical Journal of Sport Medicine	23	2	89-117			Exclude	Expert opinion/consensus/position statement only	Consensus statement	Yes
	608	Mintegi, SC, Nuria; Tipo, Vincenzo; Ponticiello, Eduardo; Lonati, Davide; Burillo-Putze, Guillermo; Delvau, Nicolas; Anseeuw, Kurt; Toxicology Surveillance System of the Intoxications Working Group of the Spanish Society of Paediatric, Emergencies	2013	Pediatric cyanide poisoning by fire smoke inhalation: a European expert consensus. Toxicology Surveillance System of the Intoxications Working Group of the Spanish Society of Paediatric Emergencies	Pediatric emergency care	29	11	1234-40	Most fire-related deaths are attributable to smoke inhalation rather than burns. The inhalation of fire smoke, which contains not only carbon monoxide but also a complex mixture of gases, seems to be the major cause of morbidity and mortality in fire victims, mainly in enclosed spaces. Cyanide gas exposure is quite common during smoke inhalation, and cyanide is present in the blood of fire victim…		Exclude	Management algorithm	Algorithm	Yes
	630	Ribbe, E	2013	Optimalt omhändertagande vid trauma	Lakartidningen	110	7	363-364			Exclude	Expert opinion/consensus/position statement only	Expert opinion	Yes
	636	Schaible, E-VT, Serge C.	2013	Anticoagulation in patients with traumatic brain injury	Current opinion in anaesthesiology	26	5	529-34	PURPOSE OF REVIEW: A major challenge in the treatment of brain-injured patients is the decision on indication and timing of prophylactic anticoagulation. In addition, an increasing number of patients suffering from traumatic brain injury (TBI) are on preinjury anticoagulation therapy. Despite clear evidence for an increased risk of venous thromboembolic events and pulmonary embolism in traumatize…		Exclude	Summary/review without recommendations	Literature review	Yes
	653	Steinberg, BAB, P. D.; Deering, T. F.; Clark, C. L.; Amin, A. N.; Bauer, K. A.; Cryer, B.; Mansour, M.; Scheiman, J. M.; Zenati, M. A.; Newby, L. K.; Peacock, W. F.; Bhatt, D. L.	2013	Evaluation and management of the atrial fibrillation patient: A report from the society of cardiovascular patient care	Critical Pathways in Cardiology	12	3	107-115	Atrial fibrillation (AF) is the most common cardiac dysrhythmia, and its prevalence is growing. The care of patients with AF is complex and involves multiple specialties and venues of care. Guideline recommendations are available for AF therapy; however, their implementation can be challenging. The Society of Cardiovascular Patient Care has developed an accreditation program, formulated by an exp…		Exclude	Disease/condition-related	Report	Yes
	667	Twaij, AS, M. H.; Pucher, P. H.; Batrick, N.; Purkayastha, S.	2013	A growing problem: Implications of obesity on the provision of trauma care	Obesity Surgery	23	12	2113-2120	The incidences of both trauma and obesity are rapidly on the rise. Whilst dedicated trauma centres exist, these may not be equipped to manage obese and super-obese patients' unique medical and surgical demands. This review assesses the impact of trauma on the obese patient and the specialist considerations required in their management throughout pre-hospital, acute and inpatient phases of trauma …		Exclude	Summary/review without recommendations		Yes
	672	Walker, R	2013	Single-dose activated charcoal as a pre-hospital treatment for self-poisoning	Journal of Paramedic Practice	5	8	448-453	This article aims to find and evaluate current available evidence to determine whether the known clinical benefits of orally administered single dose activated charcoal would justify its use in a pre-hospital ambulance setting. A search of medical databases resulted in evaluation of four studies considered to be of sufficient quality to answer the clinical question. The article acknowledges that …		Exclude	Other	Not injury related	Yes
	688		2014	New guidance on head injury advice	Nursing Times	110	5	44290			Exclude	Other	No author	Yes
	693	Alshimemeri, A	2014	Therapeutic hypothermia after cardiac arrest	Annals of cardiac anaesthesia	17	4	285-91	Prognosis following out-of-hospital cardiac arrest is generally poor, which is mostly due to the severity of neuronal damage. Recently, the use of therapeutic hypothermia has gradually occupied an important role in managing neuronal injuries in some cases of cardiac arrests. Some of the clinical trials conducted in comatose post-resuscitation cardiac arrest patients within the last decade have sh…		Exclude	Summary/review without recommendations	Review article	Yes
	723	Chowdhury, TK, Stephen; Arabi, Yaseen; Dash, Hari Hara	2014	Pre-hospital and initial management of head injury patients: An update	Saudi journal of anaesthesia	8	1	114-120	BACKGROUND: Most of the bad outcomes in patients with severe traumatic brain injury (TBI) are related to the presence of a high incidence of pre-hospital secondary brain insults. Therefore, knowledge of these variables and timely management of the disease at the pre-hospital period can significantly improve the outcome and decrease the mortality. The Brain Trauma Foundation guideline on "Prehospi…		Exclude	Summary/review without recommendations	Review article	Yes
	727	Cohen, FP, Isabelle; Jaffrelot, Morgan	2014	[Management of abdominal trauma in a pregnant woman]	Revue de l'infirmière	206		49-50			Exclude	Summary/review without recommendations	Literature review	Yes
	729	Conner, DG, Ian; Porter, Keith; Bloch, Mark	2014	Pre-hospital spinal immobilisation: an initial consensus statement...This paper was first published in Connor D, Greaves I, Porter K, et al. Emerg Med J 2013; 30:1067–1069 and reproduced with permission	Journal of Paramedic Practice	6	5	242-246			Exclude	Expert opinion/consensus/position statement only	Consensus statement	Yes
	749	Feddermann-Demont, NS, Dominik; Dvořák, Jiří	2014	Return to play management after concussion in football: recommendations for team physicians	Journal of Sports Sciences	32	13	1217-1228	A concussion is a rare but potentially serious injury of football players. Thus, an immediate and valid diagnosis, estimate of severity and therapeutic management is required. To summarise the published information on management of concussion with respect to a safe return to play (RTP), a literature search was conducted. Current guidelines on concussion in sports and significant studies on concus…		Exclude	Summary/review without recommendations	Link to a consensus statement	Yes
	760	Gordon, LE, John A.; Paal, Peter; Peek, Giles J.; Barker, Julian	2014	Severe accidental hypothermia	BMJ: British Medical Journal (Clinical Research Edition)	348		g1675-g1675			Exclude	Other	Editorial	Yes
	770	Ho, AMHW, S.; Chung, D. C.	2014	Adding the head-tilt-chin-lift technique to adult compression-only CPR by untrained bystanders	CMAJ	186	18	1347-1348			Exclude	Other	Commentary	Yes
	771	Hodgkinson, SP, Vicki; Sharpin, Carlos; Lecky, Fiona; National Institute for, Health; Care Excellence Guideline Development, Group	2014	Early management of head injury: summary of updated NICE guidance	BMJ (Clinical research ed.)	348		g104			Exclude	Summary/review without recommendations	Summary of existing guideline	Yes
	806	Lump, D	2014	MANAGING PATIENTS WITH SEVERE traumatic brain injury	Nursing	44	3	30-38			Exclude	Summary/review without recommendations	Literature review	Yes
	821	Montgomery, NG, Debbie	2014	MANAGING PATIENTS WITH CERVICAL SPINE INJURY	Emergency Nurse	22	2	18-22	Common measures to establish spinal immobilisation at the scene of an accident include keeping the patient's head still, applying a rigid cervical collar and transporting the patient on a rigid spinal board to an emergency department. This article reviews the literature about spinal immobilisation practices in emergency settings, including best-practice guidance and papers on immobilisation, imag…		Exclude	Summary/review without recommendations	Literature review	Yes
	833	Pedersen, SK, Allison; Blanchard, Ian	2014	SPINAL MOTION RESTRICTION AND LONG BOARDS	Canadian Paramedicine	38	1	44417			Exclude	Other	Abstract and full text not found	Yes
	835	Powell, EH, William R.	2014	Helicopter emergency medical service utilization for scene trauma: an evidence-based guideline	Air medical journal	33	3	99-101			Exclude	Other	Literature review	Yes
	859	Stepien, RS, Grzegorz	2014	Current guidelines for management of severe hand injuries	Polish orthopedics and traumatology	79		30133	BACKGROUND: Severe, multitissue hand injuries constitute a serious problem of the modern world. Despite investing significant funds in their management these injuries often exclude young people from professional life. It is often due to improper management conducted by untrained personnel lacking appropriate instruments. The goal of this work is to review the literature on the problem and attempt…		Exclude	Other	Literature review	Yes
	863	Szpilman, DW, J.; Quan, L.; Bierens, J.; Morizot-Leite, L.; Langendorfer, S. J.; Beerman, S.; Løfgren, B.	2014	Creating a drowning chain of survival	Resuscitation	85	9	1149-1152	All nations would benefit from a simple, clear Drowning Chain of Survival. In high income nations this tool will refine prevention and the call for action. In low and middle income nations this tool is a guide for policy making, resource allocation and priority setting in drowning prevention. A best evidence approach was utilized to create a universal Drowning Chain of Survival. Education on how …		Exclude	Other	Commentary	Yes
	884	Weile, JD-R, Dorte; Horlyk, Ulf Grue	2014	[Adder bites]	Ugeskrift for laeger	176	11		Correct treatment of adder bites can reduce morbidity. We aim at creating an evidence-based guideline on pre- and in-hospital treatment of bites by the European adder (Vipera berus). Pre-hospital treatment consists of reassurance, immobilisation, elevation and paracetamol for pain. Icepacks, oral suction and tourniquets should be avoided. In-hospital treatment includes tetanus prophylaxis, parace…		Exclude	Summary/review without recommendations	Literature review	Yes
	901	Atkins, DLB, Stuart; Duff, Jonathan P.; Gonzales, John C.; Hunt, Elizabeth A.; Joyner, Benny L.; Meaney, Peter A.; Niles, Dana E.; Samson, Ricardo A.; Schexnayder, Stephen M.	2015	Part 11: Pediatric Basic Life Support and Cardiopulmonary Resuscitation Quality: 2015 American Heart Association Guidelines Update for Cardiopulmonary Resuscitation and Emergency Cardiovascular Care	Circulation	132	18 Suppl 2	S519-25	Quality		Exclude	Other	2020 update exist	Yes
	907	Bernhard, MB, B.; Böttiger, B. W.; Bohn, A.; Fischer, M.; Gräsner, J. T.; Hinkelbein, J.; Kill, C.; Lott, C.; Popp, E.; Roessler, M.; Schaumberg, A.; Wenzel, V.; Hossfeld, B.	2015	Practice management guideline on prehospital emergency anaesthesia: Working group “Prehospital emergency anaesthesia” of the scientific working group on emergency medicine of the German Society of Anaesthesiology and Intensive Care Medicine	Notfall und Rettungsmedizin	18	5	395-412	Inducing anaesthesia outside the hospital is an important therapeutic intervention in emergency medicine; it is much more difficult to accomplish than inside the hospital. Its primary goals include hypnosis and analgesia which enable airway management to achieve mechanical ventilation and adequate oxygenation. Secondary goals of emergency anaesthesia include amnesia, anxiolysis, reduced oxygen co…		Exclude	Summary/review without recommendations	Sammary	Yes
	928	Connor, DG, I.; Porter, K.; Bloch, M.	2015	Prehospital spinal immobilisation: an initial consensus statement*	Trauma	17	2	146-150			Exclude	Expert opinion/consensus/position statement only	Consensus statement	Yes
	936	Davis, TI, Anna; National Institute of, Health; Care, Excellence	2015	Head injury: triage, assessment, investigation and early management of head injury in children, young people and adults (NICE guideline CG 176)	Archives of disease in childhood. Education and practice edition	100	2	97-100			Exclude	Other	Guideline review (NICE guideline CG 176)	Yes
	942	Ducharme-Crevier, LW, Mark	2015	Acute Management of Children With Traumatic Brain Injury	Clinical Pediatric Emergency Medicine	16	1	48-54			Exclude	Other	Literature review	Yes
	954	Fox, NS, D.; Salazar, J. H.; Haut, E. R.; Dahm, P.; Black, J. H.; Brakenridge, S. C.; Como, J. J.; Hendershot, K.; King, D. R.; Maung, A. A.; Moorman, M. L.; Nagy, K.; Petrey, L. B.; Tesoriero, R.; Scalea, T. M.; Fabian, T. C.	2015	Evaluation and management of blunt traumatic aortic injury: A practice management guideline from the Eastern Association for the Surgery of Trauma	Journal of Trauma and Acute Care Surgery	78	1	136-146	Background: Blunt traumatic aortic injury (BTAI) is the second most common cause of death in trauma patients. Eighty percent of patients with BTAI will die before reaching a trauma center. The issues of how to diagnose, treat, and manage BTAI were first addressed by the Eastern Association for the Surgery of Trauma (EAST) in the practice management guidelines on this topic published in 2000. Sinc…		Exclude	In-hospital/clinic procedure	In-hospital	Yes
	960	Gordon, LP, P.; Ellerton, J. A.; Brugger, H.; Peek, G. J.; Zafren, K.	2015	Delayed and intermittent CPR for severe accidental hypothermia	Resuscitation	90		46-49	Introduction: Cardiac arrest (CA) in patients with severe accidental hypothermia (core temperature <28. °C) differs from CA in normothermic patients. Maintaining CPR throughout the prehospital period may be impossible, particularly during difficult evacuations. We have developed guidelines for rescuers who are evacuating and treating severely hypothermic CA patients. Methods: A literature search …		Exclude	Summary/review without recommendations		Yes
	961	Gries, A	2015	[Pressure and gases: Current guidelines on diving accidents]	Von Druck und Gasen: Aktuelle Leitlinie Tauchunfall.	64	6	421-2			Exclude	Summary/review without recommendations	Editorial	Yes
	983	Juttner, BT, Kay	2015	[Hyperbaric therapy and diving medicine - hyperbaric therapy part 1: evidence-based emergency care]	Hyperbare Therapie und Tauchmedizin - Hyperbare Therapie Teil 1: evidenzbasierte Akutversorgung.	50	10	618-626	Hyperbaric oxygen therapy (HBOT), i. e. breathing pure oxygen at elevated ambient pressure, remains the gold standard of care in treating air or gas embolism and decompression illness. Guidelines are less clear on the value of HBOT in acute management of carbon monoxide (CO) poisoning or clostridial necrosis. To evaluate the evidence of clinical efficacy of HBOT we performed a systematic literatu…		Exclude	Summary/review without recommendations	Systematic literature review	Yes
	985	Jüttner, BW, C.; Liedtke, H.; Meyne, K.; Werr, H.; Bräuer, T.; Kemmerer, M.; Schmeißer, G.; Piepho, T.; Müller, O.; Schöppenthau, H.	2015	Diagnosis and treatment of diving accidents: New German guidelines for diving accidents 2014–2017	Anaesthesist	64	6	463-468	In 2015 the German Society for Diving and Hyperbaric Medicine (GTÜM) and the Swiss Underwater and Hyperbaric Medical Society (SUHMS) published the updated guidelines on diving accidents 2014–2017. These multidisciplinary guidelines were developed within a structured consensus process by members of the German Interdisciplinary Association for Intensive Care and Emergency Medicine (DIVI), the Sport…		Exclude	Summary/review without recommendations	Literature review	Yes
	990	Kleinman, MEB, Erin E.; Goldberger, Zachary D.; Swor, Robert A.; Terry, Mark; Bobrow, Bentley J.; Gazmuri, Raul J.; Travers, Andrew H.; Rea, Thomas	2015	Part 5: Adult Basic Life Support and Cardiopulmonary Resuscitation Quality: 2015 American Heart Association Guidelines Update for Cardiopulmonary Resuscitation and Emergency Cardiovascular Care	Circulation	132	18 Suppl 2	S414-35			Exclude		New version exist	Yes
	997	Kulla, MB, M.; Hinck, D.; Schweigkofler, U.; Helm, M.; Hossfeld, B.	2015	Treatment options for the critical bleeding in the out-of-hospital setting	Notarzt	31	1	47-53	Critical bleeding is a potential life-threatening factor for the severely injured patient. On one side the critical bleeding has a low incidence in the civilian setting, but is on the other side associated with a high lethality. A relevant proportion of early deaths caused by critical bleeding may be prevented, if all health care providers are trained in the use of tourniquets, pelvic binders and…		Exclude	Summary/review without recommendations	Literature review with algorithm	Yes
	1002	Lavonas, EJD, Ian R.; Gabrielli, Andrea; Heffner, Alan C.; Hoyte, Christopher O.; Orkin, Aaron M.; Sawyer, Kelly N.; Donnino, Michael W.	2015	Part 10: Special Circumstances of Resuscitation: 2015 American Heart Association Guidelines Update for Cardiopulmonary Resuscitation and Emergency Cardiovascular Care	Circulation	132	18 Suppl 2	S501-18			Exclude	Other	New version exist 2020	Yes
	1019	Moss, RP, K.; Greaves, I.	2015	Minimal patient handling: a Faculty of Pre-hospital Care consensus statement*	Trauma	17	1	70-72			Exclude	Expert opinion/consensus/position statement only	Consensus statement	Yes
	1037	Paul, SPI, A. C.; Heaton, P. A.	2015	Dangerous ingestions in children	The journal of family health care	25	2	16-19			Exclude	Summary/review without recommendations	Literature review	Yes
	1039	Perkins, GDH, A. J.; Koster, R. W.; Castrén, M.; Smyth, M. A.; Olasveengen, T.; Monsieurs, K. G.; Raffay, V.; Gräsner, J. T.; Wenzel, V.; Ristagno, G.; Soar, J.; Bossaert, L. L.; Caballero, A.; Cassan, P.; Granja, C.; Sandroni, C.; Zideman, D. A.; Nolan, J. P.; Maconochie, I.; Greif, R.; Adult basic life, support; automated external defibrillation section, Collaborators	2015	European Resuscitation Council Guidelines for Resuscitation 2015. Section 2. Adult basic life support and automated external defibrillation	Resuscitation	95		81-99			Exclude	Other	New version exist 2020	Yes
	1040	Perlman, JMW, Jonathan; Kattwinkel, John; Wyckoff, Myra H.; Aziz, Khalid; Guinsburg, Ruth; Kim, Han-Suk; Liley, Helen G.; Mildenhall, Lindsay; Simon, Wendy M.; Szyld, Edgardo; Tamura, Masanori; Velaphi, Sithembiso; Neonatal Resuscitation Chapter, Collaborators	2015	Part 7: Neonatal Resuscitation: 2015 International Consensus on Cardiopulmonary Resuscitation and Emergency Cardiovascular Care Science With Treatment Recommendations	Circulation	132	16 Suppl 1	S204-41			Exclude	In-hospital/clinic procedure	Consensus statements and algorithm	Yes
	1043	Petrone, PM, C. P.	2015	Trauma in pregnant patients	Current Problems in Surgery	52	8	330-351			Exclude	Summary/review without recommendations	Literature review with algorithms	Yes
	1048	Polderman, KHV, J.	2015	How low should we go? Hypothermia or strict normothermia after cardiac arrest?	Circulation	131	7	669-675			Exclude	Other	Report	Yes
	1072	Singletary, EMC, Nathan P.; Epstein, Jonathan L.; Ferguson, Jeffrey D.; Jensen, Jan L.; MacPherson, Andrew I.; Pellegrino, Jeffrey L.; Smith, William Will R.; Swain, Janel M.; Lojero-Wheatley, Luis F.; Zideman, David A.	2015	Part 15: First Aid: 2015 American Heart Association and American Red Cross Guidelines Update for First Aid	Circulation	132	18 Suppl 2	S574-89			Exclude	Other	New version exist 2020	Yes
	1076	Soar, JN, J. P.; Böttiger, B. W.; Perkins, G. D.; Lott, C.; Carli, P.; Pellis, T.; Sandroni, C.; Skrifvars, M. B.; Smith, G. B.; Sunde, K.; Deakin, C. D.; Koster, R. W.; Monsieurs, K. G.; Nikolaou, N. I.; Adult advanced life support section, Collaborators	2015	European Resuscitation Council Guidelines for Resuscitation 2015. Section 3. Adult advanced life support	Resuscitation	95		100-147			Exclude	Other	New version exist 2020	Yes
	1083	surgeons, ACo	2015	BEST PRACTICES IN THE MANAGEMENT OF TR AUM ATIC BRAIN INJURY							Exclude	In-hospital/clinic procedure	In-hospital	Yes
	1097	Travers, AHP, Gavin D.; Berg, Robert A.; Castren, Maaret; Considine, Julie; Escalante, Raffo; Gazmuri, Raul J.; Koster, Rudolph W.; Lim, Swee Han; Nation, Kevin J.; Olasveengen, Theresa M.; Sakamoto, Tetsuya; Sayre, Michael R.; Sierra, Alfredo; Smyth, Michael A.; Stanton, David; Vaillancourt, Christian; Basic Life Support Chapter, Collaborators	2015	Part 3: Adult Basic Life Support and Automated External Defibrillation: 2015 International Consensus on Cardiopulmonary Resuscitation and Emergency Cardiovascular Care Science With Treatment Recommendations	Circulation	132	16 Suppl 1	S51-83	This review comprises the most extensive literature search and evidence evaluation to date on the most important international BLS interventions, diagnostics, and prognostic factors for cardiac arrest victims. It reemphasizes that the critical lifesaving steps of BLS are (1) prevention, (2) immediate recognition and activation of the emergency response system, (3) early high-quality CPR, and (4) …		Exclude	Other	New version exist 2020	Yes
	1103	Van Onselen, J	2015	Wound care for children. Part 1	The journal of family health care	25	2	39-41			Exclude	Summary/review without recommendations	Summary of recommendation	Yes
	1118	Wuthisuthimethawee, PL, Samuel J.; Sandler, Nicola; Clavisi, Ornella; Korin, Stephanie; Watters, David; Gruen, Russell L.	2015	Wound management in disaster settings	World journal of surgery	39	4	842-53	BACKGROUND: Few guidelines exist for the initial management of wounds in disaster settings. As wounds sustained are often contaminated, there is a high risk of further complications from infection, both local and systemic. Healthcare workers with little to no surgical training often provide early wound care, and where resources and facilities are also often limited, and clear appropriate guidance…		Exclude	Expert opinion/consensus/position statement only	Position statement	Yes
	1119	Yasti, ACS, Emrah; Saydam, Mutlu; Ozok, Geylani; Coruh, Atilla; Yorganci, Kaya	2015	Guideline and treatment algorithm for burn injuries	Ulusal travma ve acil cerrahi dergisi = Turkish journal of trauma & emergency surgery : TJTES	21	2	79-89	As in many other countries, burn injuries are a challenging healthcare problem in Turkey. Initial management of burn patients is very important for future morbidity and mortality. Therefore, the Turkish Ministry of Health prepared "National Burns Treatment Algorithm" aided by the Scientific Burns Council. The basic aim of this algorithm is to guide physicians in the treatment of burn victims unti…		Exclude	Management algorithm	Algorithm	Yes
	1128	Andersson, LA, Jens O.; Day, Peter; Heithersay, Geoffrey; Trope, Martin; DiAngelis, Anthony J.; Kenny, David J.; Sigurdsson, Asgeir; Bourguignon, Cecilia; Flores, Marie Therese; Hicks, Morris Lamar; Lenzi, Antonio R.; Malmgren, Barbro; Moule, Alex J.; Tsukiboshi, Mitsuhiro	2016	Guidelines for the Management of Traumatic Dental Injuries: 2. Avulsion of Permanent Teeth	Pediatric dentistry	38	6	369-376	Avulsion of permanent teeth is one of the most serious dental injuries, and a prompt and correct emergency management is very important for the prognosis. The International Association of Dental Traumatology (IADT) has developed a consensus statement after a review of the dental literature and group discussions. Experienced researchers and clinicians from various specialties were included in the …		Exclude	Expert opinion/consensus/position statement only	Consensus statement	Yes
	1157	Coccolini, FC, Fausto; Moore, Ernest E.; Ivatury, Rao; Biffl, Walter; Peitzman, Andrew; Coimbra, Raul; Rizoli, Sandro; Kluger, Yoram; Abu-Zidan, Fikri M.; Ceresoli, Marco; Montori, Giulia; Sartelli, Massimo; Weber, Dieter; Fraga, Gustavo; Naidoo, Noel; Moore, Frederick A.; Zanini, Nicola; Ansaloni, Luca	2016	WSES classification and guidelines for liver trauma	World journal of emergency surgery : WJES	11		50	The severity of liver injuries has been universally classified according to the American Association for the Surgery of Trauma (AAST) grading scale. In determining the optimal treatment strategy, however, the haemodynamic status and associated injuries should be considered. Thus the management of liver trauma is ultimately based on the anatomy of the injury and the physiology of the patient. This…		Exclude	In-hospital/clinic procedure	In-hospital guideline	Yes
	1170	Duke, T	2016	New WHO guidelines on emergency triage assessment and treatment	Lancet (London, England)	387	10020	721-4			Exclude	Summary/review without recommendations	Comment	Yes
	1179	Fischer, MK, E.; Marung, H.; Moecke, H.; Prückner, S.; Trentzsch, H.; Urban, B.; Fachexperten der, Eckpunktepapier-Konsensus-Gruppe	2016	The 2016 consensus document on emergency care for the general public during the pre-hospital phase and at the hospital	Notfall und Rettungsmedizin	19	5	387-395	Background: The 2007 consensus document for emergency medical care (Eckpunktepapier) has defined a framework for structure and planning. Objective: The increasing demands for emergency medical care for the general public require the 2007 consensus document for to be updated and expanded. The results of the revision are presented in this article. Materials and methods: The draft of the new Eckpunk…		Exclude	Expert opinion/consensus/position statement only	Consensus document	Yes
	1186	Gribble, PAB, C. M.; Caulfield, B. M.; Docherty, C. L.; Fourchet, F.; Fong, D. T. P.; Hertel, J.; Hiller, C. E.; Kaminski, T. W.; McKeon, P. O.; Refshauge, K. M.; Verhagen, E. A.; Vicenzino, B. T.; Wikstrom, E. A.; Delahunt, E.	2016	2016 consensus statement of the International Ankle Consortium: Prevalence, impact and long-term consequences of lateral ankle sprains	British Journal of Sports Medicine	50	24	1493-1495	The Executive Committee of the International Ankle Consortium presents this 2016 position paper with recommendations for information implementation and continued research based on the paradigm that lateral ankle sprain (LAS), and the development of chronic ankle instability (CAI), serve as a conduit to a significant global healthcare burden. We intend our recommendations to serve as a mechanism t…		Exclude	Expert opinion/consensus/position statement only	In-hospital	Yes
	1187	Group, DBBAHW	2016	Accidental Hypothermia Clinical Practice Guideline for British Columbia							Exclude	Management algorithm		Yes
	1189	guideline, N	2016	Fractures (non-complex): assessment and management							Exclude	Summary/review without recommendations	NICE Guideline, No. 38	Yes
	1195	Hess, TH, Sven; Thietje, Roland; Lonnecker, Stefan; Kerner, Thoralf; Stuhr, Markus	2016	[Pre-hospital care management of acute spinal cord injury]	Die akute traumatische Querschnittslahmung - Wie ist praklinisch vorzugehen?	51	4	226-37	Acute injury to the spine and spinal cord can occur both in isolation as also in the context of multiple injuries. Whereas a few decades ago, the cause of paraplegia was almost exclusively traumatic, the ratio of traumatic to non-traumatic causes in Germany is currently almost equivalent. In acute treatment of spinal cord injury, restoration and maintenance of vital functions, selective control o…		Exclude	Summary/review without recommendations	Literature review	Yes
	1207	Ito, K	2016	[ANAPHYLAXIS GUIDELINE--TRIGGERS AND PRE-HOSPITAL CARE]	Arerugi = [Allergy]	65	1	18-21			Exclude	Summary/review without recommendations	Review with Algorithm	Yes
	1236	Malmgren, BA, Jens O.; Flores, Marie Therese; Robertson, Agneta; DiAngelis, Anthony J.; Andersson, Lars; Cavalleri, Giacomo; Cohenca, Nestor; Day, Peter; Hicks, Morris Lamar; Malmgren, Olle; Moule, Alex J.; Onetto, Juan; Tsukiboshi, Mitsuhiro	2016	Guidelines for the Management of Traumatic Dental Injuries: 3. Injuries in the Primary Dentition	Pediatric dentistry	38	6	377-385	Traumatic injuries to the primary dentition present special problems and the management is often different as compared with the permanent dentition. The International Association of Dental Traumatology (IADT) has developed a consensus statement after a review of the dental literature and group discussions. Experienced researchers and clinicians from various specialities were included in the task …		Exclude	Expert opinion/consensus/position statement only	In-hospital	Yes
	1253	Munzberg, MH, T.; Kneser, U.; Grutzner, P. A.; Reichert, B.; Kremer, T.; Wolfl, C. G.; Horter, J.; Hirche, C.	2016	[Standardisation of the Initial Treatment of Severely Burned Patients: The Necessary Transfer of Concepts from Trauma Care]	Standardisierung der Initialbehandlung von Schwerbrandverletzten: Die notwendige Ubertragung von Konzepten aus der Schwerverletztenversorgung.	141	6	654-659	The initial treatment of severely burned patients remains a huge challenge for first responders in emergency services as well as emergency doctors who do not work in a centre for severe burn injuries. The reason for this is the low number of cases in developed countries and a lack of training concepts for the specific aspects of the initial treatment of severe burn injuries. Because of guidelines…		Exclude	Summary/review without recommendations	Literature review	Yes
	1273	Perlman, RC, Jeannie; Laflamme, Claude; Tien, Homer; Nascimento, Barto; Beckett, Andrew; Alam, Asim	2016	A recommended early goal-directed management guideline for the prevention of hypothermia-related transfusion, morbidity, and mortality in severely injured trauma patients	Critical care (London, England)	20	1	107	Hypothermia is present in up to two-thirds of patients with severe injury, although it is often disregarded during the initial resuscitation. Studies have revealed that hypothermia is associated with mortality in a large percentage of trauma cases when the patient's temperature is below 32 degreeC. Risk factors include the severity of injury, wet clothing, low transport unit temperature, use of a…		Exclude	Summary/review without recommendations	Literature review	Yes
	1285	Roberson, C	2016	Copperhead Snake Bites	Alabama Nurse	43	3	13-15			Exclude	Summary/review without recommendations	Literature review	Yes
	1302	Struck, HG	2016	Chemical and thermal eye burns	Klinische Monatsblatter fur Augenheilkunde	233	11	1244-1253	Background: This review gives a therapeutic approach for the early treatment of chemical and thermal burns of the ocular surface (CTOS). Method: Based on a review of international literature, the experiences of University Hospital Aachen and Halle/Saale, Eye Clinic Cologne as well as experimental data of the research institute (An-Institut) at RWTH Aachen University are considered and discussed. …		Exclude	Other	Literature review	Yes
	1307	Tarango Md, SMLM, Deborah R.	2016	Pediatric Ingestions: Emergency Department Management	Pediatric emergency medicine practice	13	4	44216	Pediatric ingestions present a common challenge for emergency clinicians. Each year, more than 50,000 children aged less than 5 years present to emergency departments with concern for unintentional medication exposure, and nearly half of all calls to poison centers are for children aged less than 6 years. Ingestion of magnetic objects and button batteries has also become an increasing source of m…		Exclude	Summary/review without recommendations	Literature review	Yes
	1318	Vivo, CG, R.; del Caz, Ma D. P.	2016	Initial evaluation and management of the critical burn patient	Medicina intensiva	40	1	49-59	The major improvement in burn therapy is likely to focus on the early management of hemodynamic and respiratory failures in combination with an aggressive and early surgical excision and skin grafting for full-thickness burns. Immediate burn care by first care providers is important and can vastly alter outcomes, and it can significantly limit burn progression and depth. The goal of prehospital c…		Exclude	Summary/review without recommendations	Literature review	Yes
	1343	Andersson, LA, Jens O.; Day, Peter; Heithersay, Geoffrey; Trope, Martin; DiAngelis, Anthony J.; Kenny, David J.; Sigurdsson, Asgeir; Bourguignon, Cecilia; Flores, Marie Therese; Hicks, Morris Lamar; Lenzi, Antonio R.; Malmgren, Barbro; Moule, Alex J.; Tsukiboshi, Mitsuhiro	2017	Guidelines for the Management of Traumatic Dental Injuries: 2. Avulsion of Permanent Teeth	Pediatric dentistry	39	6	412-419	Avulsion of permanent teeth is one of the most serious dental injuries, and a prompt and correct emergency management is very important for the prognosis. The International Association of Dental Traumatology (IADT) has developed a consensus statement after a review of the dental literature and group discussions. Experienced researchers and clinicians from various specialties were included in the …		Exclude	Other	Duplicate	Yes
	1347	Barea Dominguez, JMAR, Luis Miguel	2017	MANEJO DE LA VÍA AÉREA EN EL ACCIDENTE DE TRÁFICO PARA ENFERMERÍA	Ciberrevista Enfermeriadeurgencias.com		56	26-37	Spain is within the countries with the greatest incidence of accidents, having to deal frequently with the management that derives from this incident, the victims in these cases, due to the biomechanics of the act, may have compromised the airway and preventively, It presupposes a possible spinal cord injury and therefore requires immobilization to rule out injuries in the hospital setting. The m…		Exclude	Summary/review without recommendations	Literature review	Yes
	1369	Cannon, JWK, Mansoor A.; Raja, Ali S.; Cohen, Mitchell J.; Como, John J.; Cotton, Bryan A.; Dubose, Joseph J.; Fox, Erin E.; Inaba, Kenji; Rodriguez, Carlos J.; Holcomb, John B.; Duchesne, Juan C.	2017	Damage control resuscitation in patients with severe traumatic hemorrhage: A practice management guideline from the Eastern Association for the Surgery of Trauma	Journal of Trauma & Acute Care Surgery	82	3	605-617	Background: The resuscitation of severely injured bleeding patients has evolved into a multi-modal strategy termed damage control resuscitation (DCR). This guideline evaluates several aspects of DCR including the role of massive transfusion (MT) protocols, the optimal target ratio of plasma (PLAS) and platelets (PLT) to red blood cells (RBC) during DCR, and the role of recombinant activated facto…		Exclude	In-hospital/clinic procedure	In-hospital	Yes
	1381	Coppler, PJD, Cameron; Elmer, Jonathan; Rittenberger, Jon C.	2017	Temperature management for out-of-hospital cardiac arrest	JAAPA: Journal of the American Academy of Physician Assistants (Lippincott Williams & Wilkins)	10	12	30-36	More than 300,000 Americans suffer a cardiac arrest outside of the hospital each year and even among those who are successfully resuscitated and survive to hospital admission, outcomes remain poor. Temperature management (previously known as therapeutic hypothermia) is the only intervention that has been reproducibly demonstrated to ameliorate the neurologic injury that follows cardiac arrest. Th…		Exclude	Other	Literature review	Yes
	1397	Elkington, LJH, D. C.	2017	Australian institute of sport and Australian medical association position statement on concussion in sport	Medical Journal of Australia	206	1	46-50	Introduction: Sport-related concussion is a growing health concern in Australia. Public concern is focused on the incidence and potential long term consequences of concussion. Children may be more prone to concussion and take longer to recover. The Australian Institute of Sport and the Australian Medical Association have collaborated to present the most contemporary evidence-based information in …		Exclude	Expert opinion/consensus/position statement only	Position statement	Yes
	1398	Elmer, JP, K. H.	2017	Emergency Neurological Life Support: Resuscitation Following Cardiac Arrest	Neurocritical Care	27		134-143	Cardiac arrest is the most common cause of death in North America. An organized bundle of neurocritical care interventions can improve chances of survival and neurological recovery in patients who are successfully resuscitated from cardiac arrest. Therefore, resuscitation following cardiac arrest was chosen as an Emergency Neurological Life Support protocol. Key aspects of successful early post-a…		Exclude	Other	Literature review	Yes
	1414	Garvin, RM, H. S.	2017	Emergency Neurological Life Support: Severe Traumatic Brain Injury	Neurocritical Care	27		159-169	Severe traumatic brain injury (TBI) causes substantial morbidity and mortality, and is a leading cause of death in both the developed and developing world. The need for a systematic evidence-based approach to the care of severe TBI patients within the emergency setting has led to its inclusion as an Emergency Neurological Life Support topic. This protocol was designed to enumerate the practice st…		Exclude	Other	Literature review	Yes
	1416	Geocadin, RGW, Eelco; Armstrong, Melissa J.; Damian, Maxwell; Mayer, Stephan A.; Ornato, Joseph P.; Rabinstein, Alejandro; Suarez, Jose I.; Torbey, Michel T.; Dubinsky, Richard M.; Lazarou, Jason	2017	Practice guideline summary: Reducing brain injury following cardiopulmonary resuscitation: Report of the Guideline Development, Dissemination, and Implementation Subcommittee of the American Academy of Neurology	Neurology	88	22	2141-2149	OBJECTIVE: To assess the evidence and make evidence-based recommendations for acute interventions to reduce brain injury in adult patients who are comatose after successful cardiopulmonary resuscitation., METHODS: Published literature from 1966 to August 29, 2016, was reviewed with evidence-based classification of relevant articles., RESULTS AND RECOMMENDATIONS: For patients who are comatose in w…		Exclude	Other	In-hospital	Yes
	1427	Hilbert-Carius, PW, T.; Lier, H.; Fischer, M.; Helm, M.; Lott, C.; Bottiger, B. W.; Bernhard, M.	2017	[Care for severely injured persons : Update of the 2016 S3 guideline for the treatment of polytrauma and the severely injured]	Versorgung von Schwerverletzten : Update der S3-Leitlinie Polytrauma/Schwerverletzten-Behandlung 2016.	66	3	195-206	In 2011 the first interdisciplinary S3 guideline for the management of patients with serious injuries/trauma was published. After intensive revision and in consensus with 20 different medical societies, the updated version of the guideline was published online in September 2016. It is divided into three sections: prehospital care, emergency room management and the first operative phase. Many reco…					Yes
	1455	Leech, CP, K.; Steyn, R.; Laird, C.; Virgo, I.; Bowman, R.; Cooper, D.	2017	The pre-hospital management of life-threatening chest injuries: A consensus statement from the Faculty of Pre-Hospital Care, Royal College of Surgeons of Edinburgh	Trauma (United Kingdom)	19	1	54-62	'The pre-hospital management of chest injury: a consensus statement' was originally published by the Faculty of Pre-hospital Care, Royal College of Surgeons of Edinburgh in 2007. To update the pre-existing guideline, a consensus meeting of stakeholders was held by the Faculty of Pre-hospital Care in Coventry in November 2013. This paper provides a guideline for the pre-hospital management of pati…		Exclude	Expert opinion/consensus/position statement only	Consensus statement	Yes
	1456	Lefort, HZ, C.; Fromantin, I.; Claret, P. G.; Douay, B.; Ganansia, O.; Le Conte, P.; Martinez, M.; Rothman, C.; Revol, M.; Valdenaire, G.	2017	Wound care in emergency: French Society of Emergency Medicine (SFMU) guidelines with the contribution of the French Society of Plastic Reconstructive and Aesthetic Surgery (SOFCPRE) and the French and Francophone Wound Healing Society (SFFPC), and the support of the French Infectious Diseases Society (SPILF) and the French Speaking Group in Pediatric Intensive Care and Emergency (GFRUP)	Annales Francaises de Medecine d'Urgence	7	5	332-350	These formalized expert guidelines were written by the French Society of Emergency Medicine (SFMU), in partnership with the French Society of Plastic Reconstructive and Aesthetic Surgery (SOFCPRE) and the French and Francophone Wound Healing Society (SFFPC), and the support of the French Infectious Diseases Society (SPILF) and the French Speaking Group in Pediatric Intensive Care and Emergency (G…		Exclude	In-hospital/clinic procedure	In-hospital guideline	Yes
	1463	Lockey, DJC, K.; Davies, G.; Jenkins, B.; Klein, J.; Laird, C.; Mahoney, P. F.; Nolan, J.; Pountney, A.; Shinde, S.; Tighe, S.; Russell, M. Q.; Price, J.; Wright, C.	2017	AAGBI: Safer pre-hospital anaesthesia 2017: Association of Anaesthetists of Great Britain and Ireland	Anaesthesia	72	3	379-390	Pre-hospital emergency anaesthesia with oral tracheal intubation is the technique of choice for trauma patients who cannot maintain their airway or achieve adequate ventilation. It should be carried out as soon as safely possible, and performed to the same standards as in-hospital emergency anaesthesia. It should only be conducted within organisations with comprehensive clinical governance arrang…		Exclude	Other	Literature review	Yes
	1465	Madden, LKH, Michelle; May, Teresa L.; Human, Theresa; Guanci, Mary McKenna; Jacobi, Judith; Moreda, Melissa V.; Badjatia, Neeraj	2017	The Implementation of Targeted Temperature Management: An Evidence-Based Guideline from the Neurocritical Care Society	Neurocritical care	27	3	468-487	BACKGROUND: Targeted temperature management (TTM) is often used in neurocritical care to minimize secondary neurologic injury and improve outcomes. TTM encompasses therapeutic hypothermia, controlled normothermia, and treatment of fever. TTM is best supported by evidence from neonatal hypoxic-ischemic encephalopathy and out-of-hospital cardiac arrest, although it has also been explored in ischemi…		Exclude	In-hospital/clinic procedure	In-hospital	Yes
	1475	Matthew, JR, C.; Hofmeyr, R.	2017	Update on drowning	South African Medical Journal	107	7	562-565	Drowning is defined as the process of experiencing respiratory impairment from either submersion or immersion in liquid. Drowning morbidity and mortality are an under-recognised public health burden in southern Africa. Continuous concerted efforts are underway to improve awareness among recreational water users, but the prevention and management of drowning remain difficult to achieve owing to po…		Exclude	Summary/review without recommendations	Literature review	Yes
	1477	McIntosh, J	2017	Ocular management for CS gas exposure: exploring treatment in the pre-hospital setting	Journal of Paramedic Practice	9	8	340-346	Problem: The use of CS gas has increased dramatically in recent years yet how to implement optimal management is still a matter of debate. A lack of a sandardised approach to care has left a vacuum in which various treatments have been proposed, some with no evidence base. Whilst some of these treatments may simply not work, others will increase the pain and time taken to recover. Approach: This …		Exclude	Summary/review without recommendations	Literature review	Yes
	1484	Mitra, BF, M. C.; Olaussen, A.; Thaveenthiran, P.; Bade-Boon, J.; Martin, K.; Smit, D. V.; Cameron, P. A.	2017	Cruciform position for trauma resuscitation	EMA - Emergency Medicine Australasia	29	2	252-253	Multiply injured patients represent a particularly demanding subgroup of trauma patients as they require urgent simultaneous clinical assessments using physical examination, ultrasound and invasive monitoring together with critical management, including tracheal intubation, thoracostomies and central venous access. Concurrent access to multiple body regions is essential to facilitate the concept …		Exclude	Expert opinion/consensus/position statement only	Perspective	Yes
	1506	Pek, JH	2017	Guidelines for Bystander First Aid 2016	Singapore medical journal	58	7	411-417	Cardiac life support is a form of first aid for cardiac emergencies. However, research and evidence in this field is lacking compared with other forms of first aid. Having identified the common emergencies that are encountered in the hospital, based on the available evidence, we have put together what could be an evidence-based approach to the first aid management of some of these common emergenc…		Exclude	Summary/review without recommendations	Literature review	Yes
	1518	Rajajee, VR, B.; Seder, D. B.	2017	Emergency Neurological Life Support: Airway, Ventilation, and Sedation	Neurocritical Care	27		44314	Airway management and ventilation are central to the resuscitation of the neurologically ill. These patients often have evolving processes that threaten the airway and adequate ventilation. Furthermore, intubation, ventilation, and sedative choices directly affect brain perfusion. Therefore, Airway, Ventilation, and Sedation was chosen as an Emergency Neurological Life Support protocol. Topics in…		Exclude	Other	Literature review	Yes
	1519	Rajavi, ZS, Sare; Javadi, Mohammad Ali; Jafarinasab, Mohammad Reza; Feizi, Sepehr; Moghadam, Mohammadreza Sedighi; Jadidi, Khosrow; Babaei, Mahmoud; Shirvani, Armin; Baradaran-Rafii, Alireza; Mohammad-Rabei, Hossein; Ziaei, Hossein; Ghassemi-Broumand, Mohammad; Baher, Siamak Delfaza; Naderi, Mostafa; Panahi-Bazaz, Mahmoodreza; Zarei-Ghanavati, Siamak; Hanjani, Shahriar; Ghasemi, Hassan; Salouti, …	2017	Clinical Practice Guidelines Clinical Practice Guidelines for Prevention, Diagnosis and Management of Early and Delayed-onset Ocular Injuries Due to Mustard Gas Exposure	Journal of Ophthalmic & Vision Research	12	1	65-80			Exclude	In-hospital/clinic procedure	In-hospital	Yes
	1521	Rech, MAB, Brian; Chaney, Whitney; Greenhalgh, Elizabeth; Turck, Charles	2017	When to Pick the Nose: Out-of-Hospital and Emergency Department Intranasal Administration of Medications	Annals of Emergency Medicine	70	2	203-211	The intranasal route for medication administration is increasingly popular in the emergency department and out-of-hospital setting because such administration is simple and fast, and can be used for patients without intravenous access and in situations in which obtaining an intravenous line is difficult or time intensive (eg, for patients who are seizing or combative). Several small studies (most…		Exclude	Other	Literature review	Yes
	1542	Sindhu, KD, Steven F.; Harris, Andrew P.; Gil, Joseph A.	2017	Management of partial fingertip amputation in adults: Operative and non operative treatment	Injury	48	12	2643-2649	Background: Hand and finger injuries account for approximately 4.8 million visits to emergency departments each year. These injuries can cause a great deal of distress for both patients and providers and are often initially encountered in urgent care clinics, community hospitals, and level one trauma centers. Tip amputation injuries vary widely in mechanism, ranging from sharp lacerations to crus…		Exclude	Other	Literature review	Yes
	1548	Stancil, SA	2017	Development of a New Infusion Protocol for Austere Trauma Resuscitations	Air Medical Journal	36	5	239-243	Intravenous fluid therapy for hemorrhagic shock has undergone enormous changes since it was first conducted almost 200 years ago. In the past 40 years especially, practices have dramatically changed with regards to fluid resuscitation. In pre-hospital, combat, austere, and rural emergency medicine the stakes are especially high to deliver an effective and logical resuscitation fluid strategy to a…		Exclude	Other	Protocol	Yes
	1549	Stein, DMK, W. A. Iv	2017	Emergency Neurological Life Support: Traumatic Spine Injury	Neurocritical Care	27		170-180	Traumatic spine injuries (TSIs) carry significantly high risks of morbidity, mortality, and exorbitant health care costs from associated medical needs following injury. For these reasons, TSI was chosen as an ENLS protocol. This article offers a comprehensive review on the management of spinal column injuries using the best available evidence. Though the review focuses primarily on cervical spina…		Exclude	Other	Protocol	Yes
	1570	Trust, MDT, Pedro G. R.	2017	Blunt Trauma of the Aorta, Current Guidelines	Cardiology clinics	35	3	441-451	Blunt thoracic aortic injury remains a major cause of prehospital deaths. For patients who reach the hospital alive, diagnosis and management have undergone dramatic changes over the last 50 years. Computed tomography scanning is the imaging modality of choice for injury diagnosis and repair planning. Medical management with antihypertensives dramatically decreases the risk of rupture, allowing f…		Exclude	Other	Literature review	Yes
	1587	Yue, JKW, Ethan A.; Rick, Jonathan W.; Deng, Hansen; Partow, Carlene P.; Upadhyayula, Pavan S.; Birk, Harjus S.; Chan, Andrew K.; Dhall, Sanjay S.	2017	Update on critical care for acute spinal cord injury in the setting of polytrauma	Neurosurgical focus	43	5	E19	Traumatic spinal cord injury (SCI) often occurs in patients with concurrent traumatic injuries in other body systems. These patients with polytrauma pose unique challenges to clinicians. The current review evaluates existing guidelines and updates the evidence for prehospital transport, immobilization, initial resuscitation, critical care, hemodynamic stability, diagnostic imaging, surgical techn…		Exclude	Other	Literature review	Yes
	1607	Barbur, SARJ, Christopher M.; Bailey, Morgan E. A.; Jack, Christopher M.	2018	Pelvic emergency management: the first 24 hours	Orthopaedics & Trauma	32	2	66-70	Pelvic ring injuries are a major cause of morbidity and mortality in the polytrauma patient. Mortality rates from pelvic ring injuries have declined, unrelated to injury severity. This is due to an improved understanding of trauma as a disease, initial and subsequent management options. There are a number of guidelines pertaining to these injuries. These have been brought together to provide an o…		Exclude	Other	Literature review	Yes
	1617	Bouillon, BM, Ingo	2018	The updated German “Polytrauma - Guideline”: an extensive literature evaluation and treatment recommendation for the care of the critically injured patient...Polytrauma Guideline Update Group. Level 3 guideline on the treatment of patients with severe/multiple injuries. Eur J Trauma Emerg Surg. 2018	European Journal of Trauma & Emergency Surgery	44		44197	The article offers information on the Clinical Practice Guideline on the Treatment of the Severely Injured released by the German Trauma Society. Various topics discussed include focus of the guidelines on treating severely injured patients, different management phases of injured people and trauma care communities.		Exclude	Other	Editorial	Yes
	1625	Cap, APP, Heather F.; Spinella, Philip; Strandenes, Geir; Borgman, Matthew A.; Schreiber, Martin; Holcomb, John; Tien, Homer Chin-Nan; Beckett, Andrew N.; Doughty, Heidi; Woolley, Tom; Rappold, Joseph; Ward, Kevin; Reade, Michael; Prat, Nicolas; Ausset, Sylvain; Kheirabadi, Bijan; Benov, Avi; Griffin, Edward P.; Corley, Jason B.; Simon, Clayton D.; Fahie, Roland; Jenkins, Donald; Eastridge, Brian…	2018	Damage Control Resuscitation	Military medicine	183	suppl_2	36-43	Damage control resuscitation (DCR) is a strategy for resuscitating patients from hemorrhagic shock to rapidly restore homeostasis. Efforts are focused on blood product transfusion with whole blood or component therapy closely approximating whole blood, limited use of crystalloid to avoid dilutional coagulopathy, hypotensive resuscitation until bleeding control is achieved, empiric use of tranexam…		Exclude	Other	Literature review	Yes
	1633	Chinese Association of Orthopedic, SECotE-bgftmoascsioCAoO, Surgeons	2018	[Evidence-based guideline for the management of acute subaxial cervical spine injury]	Zhonghua wai ke za zhi [Chinese journal of surgery]	56	1	44325	In order to provide the clinical guidelines of acute subaxial cervical spine injury for the Chinese orthopedic surgeons, the Spine Trauma Group of Chinese Association of Orthopedic Surgeons compiled this guidelines. The guidelines apply to adult patients with acute (less than 3 weeks) subaxial cervical spine and/(or) spinal cord or nerve root injuries. The Study Group wrote the guidelines by sett…		Exclude	Other	Full text accessible	Yes
	1641	Cunningham, AA, Marc; Cicero, Mark; Jafri, Mubeen	2018	Tourniquet usage in prehospital care and resuscitation of pediatric trauma patients-Pediatric Trauma Society position statement	The journal of trauma and acute care surgery	85	4	665-667	BACKGROUND: Recent mass casualty events in the United States have highlighted the need for public preparedness to prevent death from uncontrolled hemorrhage. The Pediatric Trauma Society (PTS) reviewed the literature regarding pediatric tourniquet usage with the aim to provide recommendations about the utility of this adjunct for hemorrhage control in children., METHODS: Search terms "pediatric" …		Exclude	Expert opinion/consensus/position statement only	Position statement	Yes
	1651	Doherty, CN, R.; English, C.; Cooke, J.; Atkinson, D.; Bates, L.; Moore, J.; Monks, S.; Bowler, M.; Bruce, I. A.; Bateman, N.; Wyatt, M.; Russell, J.; Perkins, R.; McGrath, B. A.; Paediatric Working Party of the National Tracheostomy Safety, Project	2018	Multidisciplinary guidelines for the management of paediatric tracheostomy emergencies	Anaesthesia	73	11	1400-1417	Temporary and permanent tracheostomies are required in children to manage actual or anticipated long-term ventilatory support, to aid secretion management or to manage fixed upper airway obstruction. Tracheostomies may be required from the first few moments of life, with the majority performed in children < 4 years of age. Although similarities with adult tracheostomies are apparent, there are ke…		Exclude	Other	Not injury related	Yes
	1669	Geeraerts, TV, Lionel; Abdennour, Lamine; Asehnoune, Karim; Audibert, Gerard; Bouzat, Pierre; Bruder, Nicolas; Carrillon, Romain; Cottenceau, Vincent; Cotton, Francois; Courtil-Teyssedre, Sonia; Dahyot-Fizelier, Claire; Dailler, Frederic; David, Jean-Stephane; Engrand, Nicolas; Fletcher, Dominique; Francony, Gilles; Gergele, Laurent; Ichai, Carole; Javouhey, Etienne; Leblanc, Pierre-Etienne; Lieu…	2018	Management of severe traumatic brain injury (first 24hours)	Anaesthesia, critical care & pain medicine	37	2	171-186	The latest French Guidelines for the management in the first 24hours of patients with severe traumatic brain injury (TBI) were published in 1998. Due to recent changes (intracerebral monitoring, cerebral perfusion pressure management, treatment of raised intracranial pressure), an update was required. Our objective has been to specify the significant developments since 1998. These guidelines were…		Include			Yes
	1672	Goforth, CB, M.; Pineda, B.; See, S.; Pasley, J.	2018	Resuscitative endovascular balloon occlusion of the aorta: A bridge to flight survival	Critical Care Nurse	38	2	69-75	Trauma endures as the leading cause of death worldwide, and most deaths occur in the first 24 hours after initial injury as a result of hemorrhage. Historically, about 90% of battlefield deaths occur before the injured person arrives at a theater hospital, and most are due to noncompressible hemorrhage of the torso. Resuscitative endovascular balloon occlusion of the aorta is an evolving techniqu…		Exclude	Summary/review without recommendations	Literature review	Yes
	1682	Hudson, AJS, Geir; Bjerkvig, Christopher K.; Svanevik, Marius; Glassberg, Elon	2018	Airway and ventilation management strategies for hemorrhagic shock. To tube, or not to tube, that is the question!	Journal of Trauma & Acute Care Surgery	84		S77-S82	Many standard trauma management guidelines advocate the early use of endotracheal intubation (ETI) and positive pressure ventilation as key treatment interventions in hemorrhagic shock. The evidence for using these airway and ventilation strategies to manage a circulation problem is unclear. The potentially harmful effects of drug-assisted intubation and positive pressure ventilation include redu…		Exclude	Summary/review without recommendations	Literature review	Yes
	1730	Mitchell, SJB, Michael H.; Bryson, Phillip; Butler, Frank K.; Doolette, David J.; Holm, James R.; Kot, Jacek; Lafere, Pierre	2018	Consensus guideline: Pre-hospital management of decompression illness: expert review of key principles and controversies	Undersea & hyperbaric medicine : journal of the Undersea and Hyperbaric Medical Society, Inc	45	3	273-286	(Mitchell SJ, Bennett MH, Bryson P, Butler FK, Doolette DJ, Holm JR, Kot J, Lafere P. Pre-hospital management of decompression illness: expert review of key principles and controversies. Diving and Hyperbaric Medicine. 2018 March;48(1):45e.doi.10.28920/dhm48.1.45-55.) Guidelines for the pre-hospital management of decompression illness (DCI) had not been formally revised since the 2004 Divers Aler…		Exclude	Expert opinion/consensus/position statement only	Consensus statement	Yes
	1747	Parenteau, MS, Zsolt; Hughes, Stephen; Hickey, Brad; Mucciarone, James; Manganello, Christopher; Beeghly, Andrew	2018	Drowning Management	Military medicine	183	suppl_2	172-179	Highly skilled swimmers and aquatically adaptable service members such as U.S. Navy Divers, Sea, Air and Land (SEAL) Teams, and Explosive Ordnance Disposal (EOD) technicians, die every year from drowning. Drowning is the cause of over 500,000 deaths annually across the globe. This Clinical Practice Guideline (CPG) provides an overview of drowning and associated conditions based on the best availa…		Exclude	Management algorithm		Yes
	1760	Rozzi, SLA, Jeffrey M.; Doberstein, Scott T.; Godek, Joseph J.; Hartsock, Langdon A.; McFarland, Edward G.	2018	National Athletic Trainers' Association Position Statement: Immediate Management of Appendicular Joint Dislocations	Journal of Athletic Training (Allen Press)	53	12	1117-1128	Objective: To provide certified athletic trainers (ATs) with recommendations and guidelines for the immediate management of patients with joint dislocations. Background: One of the primary responsibilities of ATs is to provide immediate injury care for active individuals. Although ATs are confronted with managing patients who have many kinds of injuries, the onsite management of a joint dislocati…		Exclude	Expert opinion/consensus/position statement only	Position statement	Yes
	1763	Saeed, OB, Nathan L.; Pamplin, Jeremy C.; Driscoll, Ian R.; DellaVolpe, Jeff; Cannon, Jeremy; Cancio, Leopoldo C.	2018	Inhalation Injury and Toxic Industrial Chemical Exposure	Military Medicine	183		130-132	Toxic industrial chemicals include chlorine, phosgene, hydrogen sulfide, and ammonia have variable effects on the respiratory tract, and maybe seen alone or in combination, secondary to inhalation injury. Other considerations include the effects of cyanide, carbon monoxide, and fire suppressants. This Clinical Practice Guideline (CPG) will provide the reader with a brief overview of these importa…		Exclude	Summary/review without recommendations		Yes
	1818	Woolley, TT, Patrick; Kirkman, Emrys; Reed, Richard; Ausset, Sylvain; Beckett, Andrew; Bjerkvig, Christopher; Cap, Andrew P.; Coats, Tim; Cohen, Mitchell; Despasquale, Marc; Dorlac, Warren; Doughty, Heidi; Dutton, Richard; Eastridge, Brian; Glassberg, Elon; Hudson, Anthony; Jenkins, Donald; Keenan, Sean; Martinaud, Christophe; Miles, Ethan; Moore, Ernest; Nordmann, Giles; Prat, Nicolas; Rappold, …	2018	Trauma Hemostasis and Oxygenation Research Network position paper on the role of hypotensive resuscitation as part of remote damage control resuscitation	The journal of trauma and acute care surgery	84	6S Suppl 1	S3-S13	The Trauma Hemostasis and Oxygenation Research (THOR) Network has developed a consensus statement on the role of permissive hypotension in remote damage control resuscitation (RDCR). A summary of the evidence on permissive hypotension follows the THOR Network position on the topic. In RDCR, the burden of time in the care of the patients suffering from noncompressible hemorrhage affects outcomes. …		Exclude	Expert opinion/consensus/position statement only	Position paper	Yes
	1862	Cagetti, MGM, Piero Alessandro; Berengo, Mario; Cascone, Piero; Cordone, Livio; Defabianis, Patrizia; De Giglio, Osvalda; Esposito, Nicola; Federici, Antonio; Laino, Alberto; Majorana, Alessandra; Nardone, Michele; Pinchi, Vilma; Pizzi, Silvia; Polimeni, Antonella; Privitera, Maria Grazia; Talarico, Valentina; Zampogna, Stefania	2019	Italian guidelines for the prevention and management of dental trauma in children	Italian journal of pediatrics	45	1	157	Dental trauma is a frequent occurrence in children and adolescent and a correct diagnosis and treatment are essential for a favourable long-term prognosis. The present Guidelines aim to formulate evidence-based recommendations to assist dentists, paediatricians, surgeons, teachers, school and sport staff, parents in the prevention and first aid of dental trauma in children and to provide a carefu…		Exclude			Yes
	1863	Camargo-Arenas, JFA-M, J. A.; Quevedo-Florez, L. A.	2019	Guideline to evaluation and management of trauma in pediatrics	Revista Mexicana de Pediatria	86	1	26-35	Trauma in pediatrics is a frequent cause of consultation in the emergency department and is often the leading cause of death and disability in children worldwide. Care and management of these patients requires a multidisciplinary team of specialists in pediatrics, emergencies, pediatric surgery, as well as other specialties depending on the type of trauma. The patient should be considered in crit…		Exclude	Other	Literature review with algorithms	Yes
	1865	Carpenter, CRC, Amy; Ganz, David A.; Liu, Shan	2019	Older Adult Falls in Emergency Medicine: 2019 Update	Clinics in geriatric medicine	35	2	205-219	Standing-level falls represent the most frequent cause of trauma-related death in older adults and a common emergency department (ED) presentation. However, these patients rarely receive guideline-directed screening and interventions during or following an episode of care. Reducing injurious falls in an aging society begins with prehospital evaluations and continues through definitive risk assess…		Exclude	Summary/review without recommendations	Literature review	Yes
	1874	Chinese Association of Orthopedic, SECotE-bgftmoatioCAoO, Surgeons	2019	[Evidence-based guideline for the management of acute thoracolumbar injury]	Zhonghua wai ke za zhi [Chinese journal of surgery]	57	3	161-165	In order to provide the clinical guidelines of acute thoracolumbar injury for the Chinese orthopedic surgeons, the Spine Trauma Group of Chinese Association of Orthopedic Surgeons compiled this guideline. The guideline applies to adult patients with acute (less than 3 weeks) thoracolumbar fracture and(or) dislocation with or without spinal cord, cauda equina or nerve root injuries. The Study Grou…		Exclude	Other	Full text not found but decision made based on abstract	Yes
	1877	Cimpoesu, DC-A, M.; Popa, T. O.; Grigorasi, G.; Bouros, C.; Rotaru, L.; Nedelea, P. L.	2019	Cardiac arrest in special circumstances - Recent advances in resuscitation	American Journal of Therapeutics	26	2	E276-E283	Background:Cardiopulmonary resuscitation (CPR) in special circumstances includes the emergency intervention for special causes, special environments, and special patients. Special causes cover the potential reversible causes of cardiac arrest that must be identified or excluded during any resuscitation act. The special environments section includes recommendations for the treatment of cardiac arr…		Exclude	Expert opinion/consensus/position statement only	Literature review	Yes
	1882	Corley, JB, E. J.; Lepard, J.; Alves, J. L.; Ashby, J.; Khan, T.; Park, K. B.	2019	Comprehensive Policy Recommendations for Head and Spine Injury Care in Low- and Middle-Income Countries	World Neurosurgery	132		434-436			Exclude	Expert opinion/consensus/position statement only	Opinion	Yes
	1886	Crewdson, KL, D.; Voelckel, W.; Temesvari, P.; Lossius, H. M.	2019	Best practice advice on pre-hospital emergency anaesthesia & advanced airway management	Scand J Trauma Resusc Emerg Med	27	1	6	BACKGROUND: Effective and timely airway management is a priority for sick and injured patients. The benefit and conduct of pre-hospital emergency anaesthesia (PHEA) and advanced airway management remains controversial but there are a proportion of critically ill and injured patients who require urgent advanced airway management prior to hospital arrival. This document provides current best practi…		Exclude	Expert opinion/consensus/position statement only	Consensus statement	Yes
	1907	First Aid Professional Committee Of Chinese Aging Well, AECGFFRAOF, Aid; Shi, Zeya; Zhu, Yimin	2019	[Expert consensus on the first responder of the first aid]	Zhonghua wei zhong bing ji jiu yi xue	31	5	513-527	OBJECTIVE: To improve the popularization of the knowledge of the first responders and promote the establishment of the awareness of the first aid, First Aid Professional Committee of Chinese Aging Well Association formulated the Expert consensus on the first responder of the first aid. This consensus aims at the critical and weak link of emergency medical service system (EMSS) in China, providing…		Exclude	Expert opinion/consensus/position statement only	Consensus statement	Yes
	1923	Greco, PSD, L. J.; Pearlman, M. D.	2019	Guidance for Evaluation and Management of Blunt Abdominal Trauma in Pregnancy	Obstetrics and Gynecology	134	6	1343-1357	Blunt abdominal trauma is the leading type of traumatic injury in pregnancy, with motor vehicle crashes, falls, and assault being the most common etiologies. Several adverse outcomes can occur in pregnancy, including placental abruption, preterm labor and preterm delivery, uterine rupture, and pelvic fracture. Understanding and integration of key anatomic and physiologic changes in pregnancy are …		Exclude	Expert opinion/consensus/position statement only	Expert review	Yes
	1934	Herman, MJB, Kristin O.; Sponseller, Paul D.; Phillips, Jonathan H.; Petrucelli, Philip M.; Parikh, Darshan J.; Mody, Kush S.; Leonard, Julie C.; Moront, Matthew; Brockmeyer, Douglas L.; Anderson, Richard C. E.; Alder, Adam C.; Anderson, John T.; Bernstein, Robert M.; Booth, Timothy N.; Braga, Bruno P.; Cahill, Patrick J.; Joglar, Jeanne M.; Martus, Jeffrey E.; Nesiama, Jo-Ann O.; Pahys, Joshua M…	2019	Pediatric Cervical Spine Clearance: A Consensus Statement and Algorithm from the Pediatric Cervical Spine Clearance Working Group	The Journal of bone and joint surgery. American volume	101	1	e1			Exclude	Expert opinion/consensus/position statement only	Consensus statement and algorithm	Yes
	1952	Jensen, GB-O, E.; Wiedler, J. T.; Hautz, S. C.; Veen, H.; Kay, A. R.; Norton, I.; Gosselin, R. A.; Von Schreeb, J.	2019	Improving management of limb injuries in disasters and conflicts	Prehospital and Disaster Medicine	34	3	330-334	It has become clear that disaster relief needs to transition from good intentions or a charity-based approach to a professional, outcome-oriented response. The practice of medicine in disaster and conflict is a profession practiced in environments where lack of resources, chaos, and unpredictability are the norm rather than the exception. With this consideration in mind, the World Health Organiza…		Exclude	Other	Part 2016 guideline	Yes
	1957	Juttner, MK-G, Hella; Starke, Henning; Enax, Sascha; Eismann, Hendrik; Gobel, Volker; Eichhorn, Lars; Juttner, Bjorn	2019	[Evaluation and assessment of the health care process in patients with carbon monoxide poisoning in Germany]	Evaluation und Beurteilung des Versorgungsprozesses von Patienten mit Kohlenmonoxidvergiftung in Deutschland.	140		44209	BACKGROUND: Carbon monoxide poisoning (COP) is the most common cause for poisoning by inhalation in Germany. In the past 8 years, a marked increase in the number of COP-related deaths has been registered nationwide. A national German guideline is missing., METHODS: The national and international literature was screened systematically. Existing international guidelines and expert recommendations f…		Exclude	Summary/review without recommendations	Review without guideline	Yes
	2021	Picetti, ER, Sandra; Abu-Zidan, Fikri M.; Ansaloni, Luca; Armonda, Rocco; Baiocchi, Gian Luca; Bala, Miklosh; Balogh, Zsolt J.; Berardino, Maurizio; Biffl, Walter L.; Bouzat, Pierre; Buki, Andras; Ceresoli, Marco; Chesnut, Randall M.; Chiara, Osvaldo; Citerio, Giuseppe; Coccolini, Federico; Coimbra, Raul; Di Saverio, Salomone; Fraga, Gustavo P.	2019	WSES consensus conference guidelines: monitoring and management of severe adult traumatic brain injury patients with polytrauma in the first 24 hours	World Journal of Emergency Surgery	14	1	N.PAG-N.PAG	The acute phase management of patients with severe traumatic brain injury (TBI) and polytrauma represents a major challenge. Guidelines for the care of these complex patients are lacking, and worldwide variability in clinical practice has been documented in recent studies. Consequently, the World Society of Emergency Surgery (WSES) decided to organize an international consensus conference regardi…		Exclude	Expert opinion/consensus/position statement only	Consensus statement and algorithm	Yes
	2031	Ramesh, GHU, J. C.; Farhath, Sheerin	2019	Fluid resuscitation in trauma: what are the best strategies and fluids?	International Journal of Emergency Medicine	12	1	N.PAG-N.PAG	Background: Traumatic injuries pose a global health problem and account for about 10% global burden of disease. Among injured patients, the major cause of potentially preventable death is uncontrolled post-traumatic hemorrhage. Main body: This review discusses the role of prehospital trauma care in low-resource/remote settings, goals, principles and evolving strategies of fluid resuscitation, ide…		Exclude	Other	Literature review	Yes
	2062	Sperry, JLM, Matthew J.; Moore, Ernest E.; Sava, Jack A.; Ciesla, David; Rizzo, Anne G.; Brown, Carlos; Brasel, Karen; Kozar, Rosemary; Vercruysse, Gary; Inaba, Kenji	2019	Prehospital resuscitation in adult patients following injury: A Western Trauma Association critical decisions algorithm	Journal of Trauma & Acute Care Surgery	87	5	1228-1231			Exclude	Expert opinion/consensus/position statement only	Algorithm	Yes
	2118	Best, RRH, B. H. L.; Walsh, J. L.; Manfield, T.	2020	Pediatric Drowning: A Standard Operating Procedure to Aid the Prehospital Management of Pediatric Cardiac Arrest Resulting from Submersion	Pediatric Emergency Care	36	3	143-146	Objectives Drowning is one of the leading causes of death in children. Resuscitating a child following submersion is a high-pressure situation, and standard operating procedures can reduce error. Currently, the Resuscitation Council UK guidance does not include a standard operating procedure on pediatric drowning. The objective of this project was to design a standard operating procedure to impro…		Exclude	Other	standard operating procedures	Yes
	2146	Courson, RE, J.; Herring, S. A.; Boden, B. P.; Henry, G.; Conway, D.; McNamara, L.; Neal, T. L.; Putukian, M.; Sills, A. K.; Walpert, K. P.	2020	Best practices and current care concepts in prehospital care of the spine-injured athlete in american tackle football	Journal of Athletic Training	55	6	545-562	Sport-related spine injury can be devastating and have longlasting effects on athletes and their families. Providing evidencebased care for patients with spine injury is essential for optimizing postinjury outcomes. When caring for an injured athlete in American tackle football, clinicians must make decisions that involve unique challenges related to protective equipment (eg, helmet and shoulder …		Exclude	Other	Literature review	Yes
	2147	Croce, MA	2020	Traumacare	Journal of Trauma and Acute Care Surgery	88	1	44205			Exclude	Other	Presidential address	Yes
	2179	Gibbs, HR, Keith; Jatana, Kris R.	2020	Clinical Guidelines and Advocacy for the Reduction of Pediatric Button Battery Injuries	Clinical Pediatric Emergency Medicine	21	2	N.PAG-N.PAG	Button batteries (BBs) are a severe potential hazard present in household settings, and BB injuries in children continue to be a significant source of morbidity and mortality. When lodged in the body, BBs can cause serious injury within as little as 2 hours. Without a known history of BB ingestion, the diagnosis can be challenging because symptoms may be nonspecific and mimic common viral illness…		Exclude	Other	Literature review	Yes
	2181	Gottlieb, MP, Gary D.	2020	Prophylactic Antibiotics Are Not Routinely Indicated for Dog Bites	Annals of Emergency Medicine	76	1	86-87			Exclude	Other	Literature review	Yes
	2186	Gurney, JML, Paul E.; Prins, Mayumi; Van Wyck, David W.; McCafferty, Randall R.; Marion, Donald W.	2020	The Prehospital Evaluation and Care of Moderate/Severe TBI in the Austere Environment	Military medicine	185	Suppl 1	148-153	refer to austere environment potentially to mean battlefield, but could pertain to low-resource situations		Exclude	Other	Literature review	Yes
	2220	Kroesen, CFS, Matthew; Bailey, James; Buchanan, Adam; Karesh, James W.; La Piana, Frank; Seefeldt, Erin; Egan, Jo Ann; Mazzoli, Robert A.	2020	The ABCs of Ocular Trauma: Adapting a Familiar Mnemonic for Rapid Eye Exam in the Pre-Ophthalmic Zone of Care	Military medicine	185	Suppl 1	448-453	Evaluation and management of eye trauma is daunting to many practitioners. For general medical emergencies, the familiar ABCs mnemonic serves to both recompose the provider as well as provide a logical order for evaluation and action. We recently adapted an ABCs mnemonic to provide non-ophthalmologists with a familiar method for systematically evaluating and managing eye trauma. A = ACUITY. Visua…		Exclude	Other	Literature review	Yes
	2233	Long, BA, Michael D.; Koyfman, Alex	2020	Dog Bites are an Indication for Routine Antibiotic Therapy	Annals of Emergency Medicine	76	1	85-86			Exclude	Other	Literature review	Yes
	2248	Metcalf, M	2020	Changing perspectives in the prehospital management of patients with severe burns	Journal of Paramedic Practice	12	2	52-58	Treatment for burn injuries has typically involved the immediate cooling of the affected area with water to reduce pain and halt the progression of heat-induced tissue necrosis. For patients suspected to be at risk of airway compromise following inhalation burn injury, historical research has long advocated early prophylactic endotracheal intubation. In contrast, current literature is showing a c…		Exclude	Other	Literature review	Yes
	2274	Pomroy, SL, Greg; Hughes, David; Vlahovich, Nicole	2020	Intravenous fluids and their use in sport: A position statement from the Australian Institute of Sport	Journal of science and medicine in sport	23	4	322-328	OBJECTIVE: The use of intravenous fluids in out-of-hospital settings has evolved from the practices used by military and emergency response teams. When used in the elite sporting environment, IV fluid use must comply with the World Anti-Doping Code. Uncertainty can arise as clinicians seek to balance the appropriate use of IV fluids in delivering athlete care against the need for World Anti-Dopin…		Exclude	Expert opinion/consensus/position statement only	Position statement	Yes
	2292	Rubiano, AMV, D. S.; Montenegro, J. H.; Carney, N.; Clavijo, A.; Carreño, J. N.; Gutierrez, O.; Mejia, J.; Ciro, J. D.; Barrios, N. D.; Soto, A. R.; Tejada, P. A.; Zerpa, M. C.; Gomez, A.; Navarrete, N.; Echeverry, O.; Umaña, M.; Restrepo, C. M.; Castillo, J. L.; Sanabria, O. A.; Bravo, M. P.; Gomez, C. M.; Godoy, D. A.; Orjuela, G. D.; Arias, A. A.; Echeverri, R. A.; Paranos, J.	2020	Recommendations of the Colombian Consensus Committee for the Management of Traumatic Brain Injury in Prehospital, Emergency Department, Surgery, and Intensive Care (Beyond One Option for Treatment of Traumatic Brain Injury: A Stratified Protocol [BOOTStraP])	Journal of Neurosciences in Rural Practice	11	1	44399	Background Traumatic brain injury (TBI) is a global public health problem. In Colombia, it is estimated that 70% of deaths from violence and 90% of deaths from road traffic accidents are TBI related. In the year 2014, the Ministry of Health of Colombia funded the development of a clinical practice guideline (CPG) for the diagnosis and treatment of adult patients with severe TBI. A critical barrie…		Exclude	Expert opinion/consensus/position statement only	Consensus statements and algorithm	Yes
	2305	Sorrentino, DG, Massimo; CalÒ, Federica; Lucenti, Enrico	2020	Gestione non farmacologica delle emorragie nel setting pre-ospedaliero	SCENARIO: Official Italian Journal of ANIARTI	37	3	28-34	Introduction: External bleeding continues to be a great challenge usually because it is difficult to manage. It is generally caused by traumas and if it is not controlled then numerous complications can result. With this in mind, many devices/tools have been conceived in order to control bleeding early and improve patient outcomes. Material and Methods: This review was conducted as a Rapid Eviden…		Exclude	Other	Literature review	Yes
	2346	Dittmar, MSG, C.; Kanz, K. G.; Kaube, R.; Kraus, M.; Nickl, S.; Parsch, A.; Schiele, A.; Müthing, A.; Ebersperger, C.; Bayeff-Filloff, M.	2021	Delegation of medical treatment to paramedics in the Bavarian Emergency Medical Service	Notfall und Rettungsmedizin	24	2	120-133	Background: After a recent change in German paramedic education, paramedics are qualified to independently conduct medical treatment according to standard operating procedures (SOP) in the otherwise physician-based German Emergency Medical Services (EMS). These SOP are delegated by the local medical director of EMS. This article summarizes the SOP system in the state of Bavaria, Germany. Methods:…		Exclude	Management algorithm	Standard operating procedures	Yes
	2377	Schwartz, ZC, Marc; Lipner, Shari R.	2021	Sea urchin injuries: a review and clinical approach algorithm	The Journal of dermatological treatment	32	2	150-156	Sea urchin injuries (SUIs) are among the most common marine injuries; however, there are no guidelines to dictate appropriate workup and treatment. Complications vary significantly depending on the extent of injury, site of injury and elapsed time to medical attention. Timely and appropriate management can prevent long-term morbidity despite the deceptively innocuous appearance of these injuries.…		Exclude	Management algorithm	Algorithm	Yes
	3001	NICE	2010	Unintentional injuries in the home: interventions for under 15s							Exclude		Prevention	Yes
	3002	NICE	2010	Unintentional injuries on the road: interventions for under 15s							Exclude		Prevention	Yes
	3003	NICE	2010	Unintentional injuries: prevention strategies for under 15s							Exclude		Prevention	Yes
	3004	Cheng A	2011	Emergency treatment of anaphylaxis in infants and children	Paediatrics & child health	16	1	35-40			Exclude		Position statements	Yes
	3005	Diercks DB, Mehrotra A, Nazarian DJ, Promes SB, Decker WW, Fesmire FM	2011	Clinical policy: critical issues in the evaluation of adult patients presenting to the emergency department with acute blunt abdominal trauma.	Annals of emergency medicine	57	4	387-404			Exclude		In-hospital	Yes
	3006	NICE	2011	Anaphylaxis: assessment and referral after emergency treatment							Exclude		In-hospital	Yes
	3008	Aarabi B, Hadley MN, Dhall SS, Gelb DE, Hurlbert RJ, Rozzelle CJ, Ryken TC, Theodore N, Walters BC	2013	Management of acute traumatic central cord syndrome (ATCCS)	Neurosurgery	72	suppl_3	195-204			Exclude		In-hospital	Yes
	3009	Farrell CA,	2013	Management of the paediatric patient with acute head trauma	Paediatrics & Child Health	18	5	253-8			Exclude		Position statements	Yes
	3010	Gelb DE, Hadley MN, Aarabi B, Dhall SS, Hurlbert RJ, Rozzelle CJ, Ryken TC, Theodore N, Walters BC	2013	Initial closed reduction of cervical spinal fracture-dislocation injuries	Neurosurgery	72	suppl_3	73-83			Exclude		In-hospital	Yes
	3011	Hadley MN, Walters BC, Aarabi B, Dhall SS, Gelb DE, Hurlbert RJ, Rozzelle CJ, Ryken TC, Theodore N.	2013	Clinical assessment following acute cervical spinal cord injury	Neurosurgery	72	suppl_3	40-53			Exclude		In-hospital	Yes
	3012	Millin MG, Galvagno SM, Khandker SR, Malki A, Bulger EM.	2013	Withholding and termination of resuscitation of adult cardiopulmonary arrest secondary to trauma: resource document to the joint NAEMSP-ACSCOT position statements.	Journal of Trauma and Acute Care Surgery	75	3	459-67			Exclude		Position statements	Yes
	3013	Lucas B, Pugh H, Armstrong A, Santy-Tomlinson J, Clarke S, Brown L, Wellington B	2014	Peripheral neurovascular observations for acute limb compartment syndrome: RCN consensus guidance							Exclude		In-hospital	Yes
	3016	Hurlbert RJ, Hadley MN, Walters BC, Aarabi B, Dhall SS, Gelb DE, Rozzelle CJ, Ryken TC, Theodore N.	2015	Pharmacological therapy for acute spinal cord injury	Neurosurgery	76	suppl_1	S71-83			Exclude		In-hospital	Yes
	3017	Shea KG, Carey JL, Richmond J, Sandmeier R, Pitts RT, Polousky JD, Chu C, Shultz SJ, Ellen M, Smith A, LaBella CR	2015	Management of anterior cruciate ligament injuries	J Bone Joint Surg Am	97	8	672-6.			Exclude		In-hospital	Yes
	3023	WHO Regional Office for SouthEast Asia	2016	Guidelines for the management of snake-bites, 2nd edition							Exclude		No methods	Yes
	3024	Brown MD, Byyny R, Diercks DB, Gemme SR, Gerardo CJ, Godwin SA, Hahn SA, Hatten BW, Haukoos JS, Ingalsbe GS, Kaji A	2017	Clinical policy: critical issues in the evaluation and management of adult patients presenting to the emergency department with acute carbon monoxide poisoning.	Annals of emergency medicine	69	1	98-107			Exclude		In-hospital	Yes
	3025	Carney N, Totten AM, O'Reilly C, Ullman JS, Hawryluk GW, Bell MJ, Bratton SL, Chesnut R, Harris OA, Kissoon N, Rubiano AM.	2017	Guidelines for the management of severe traumatic brain injury	Neurosurgery	80	1	6-15.			Exclude		In-hospital	Yes
	3026	Kanani AN, Hartshorn S.	2017	NICE clinical guideline NG39: Major trauma: assessment and initial management	Archives of Disease in Childhood-Education and Practice	102	1	20-23			Exclude		Review of NICE clinical guideline NG39	Yes
	3027	Ministry of Health & Family Welfare Government of India	2017	STANDARD TREATMENT GUIDELINES							Exclude		SOP	Yes
	3029	Ontario Neurotrauma Foundation	2017	Standards for post-concussion care: from diagnosis to the interdisciplinary concussion clinic							Exclude		In-hospital	Yes
	3032	Abrams E, Chan E	2018	Stinging insect hypersensitivity: Evaluation and management in children and youth	Paediatrics & child health	23	8	557			Exclude		Expert opinion	Yes
	3033	Boulanger JM, Lindsay MP, Gubitz G, Smith EE, Stotts G, Foley N, Bhogal S, Boyle K, Braun L, Goddard T, Heran MK.	2018	Canadian stroke best practice recommendations for acute stroke management: prehospital, emergency department, and acute inpatient stroke care, update 2018.	International Journal of Stroke	13	9	949-84			Exclude		Not injury-related	Yes
	3034	HPCSA	2018	Clinical Practice Guidelines for Emergency Care Providers							Exclude		No methods	Yes
	3036	Ontario Neurotrauma Foundation	2018	Guidelines for Concussion/mild Traumatic Brain Injury & Persistent Symptoms: For Adults (18+ Years of Age) 3rd edition							Exclude		In-hospital	Yes
	3037	WHO	2019	Snakebite envenoming: a strategy for prevention and control							Exclude		Prevention	Yes
	3040	Qaseem A, McLean RM, O'Gurek D, Batur P, Lin K, Kansagara DL	2020	Nonpharmacologic and pharmacologic management of acute pain from non–low back, musculoskeletal injuries in adults: A clinical guideline from the American College of Physicians and American Academy of Family Physicians	Annals of internal medicine	173	9	739-48			Exclude		In-hospital	Yes
	3041	Tunkel, D.E., Anne, S., Payne, S.C., Ishman, S.L., Rosenfeld, R.M., Abramson, P.J., Alikhaani, J.D., Benoit, M.M., Bercovitz, R.S., Brown, M.D. and Chernobilsky, B	2020	Clinical Practice Guideline: Nosebleed (Epistaxis)	Otolaryngology–Head and Neck Surgery	162	suppl 1	S1-S38			Exclude		In-hospital	Yes
	3059	ANZCOR	2021	ANZCOR Guideline 9.4.1 – First Aid Management of Australian Snake Bite	Australian Resuscitation Council						Exclude		Duplicate	Yes
	3060	Gunja, NG, Andis	2011	Management of cardiac arrest following poisoning	Emergency medicine Australasia : EMA	23	1	16-22	Toxic cardiac arrest is an uncommon manifestation of poisoning. Patients might benefit from resuscitative measures that are over and above those recommended in standard ACLS resuscitation guidelines. Extraordinary resuscitative measures might include the use of toxin-specific antidotes, prolonged CPR and/or other measures to bypass the poisoned myocardium (such as extra-corporeal membrane oxygena…		Exclude		Report	Yes
	3061	Ramesh, GHU, J. C.; Farhath, Sheerin	2019	Fluid resuscitation in trauma: what are the best strategies and fluids?	International Journal of Emergency Medicine	12	1	N.PAG-N.PAG	Background: Traumatic injuries pose a global health problem and account for about 10% global burden of disease. Among injured patients, the major cause of potentially preventable death is uncontrolled post-traumatic hemorrhage. Main body: This review discusses the role of prehospital trauma care in low-resource/remote settings, goals, principles and evolving strategies of fluid resuscitation, ide…		Exclude		Literature review	Yes
